# Supplementary material for: Predicting Human Genetic Interactions from Cancer Genome Evolution
Source: PLoS One. 2015 May 1;10(5):e0125795. doi: 10.1371/journal.pone.0125795 (PMC4416779; doi:10.1371/journal.pone.0125795)
Supplement: S1 Dataset — (TXT) [file pone.0125795.s001.txt]

Gene_name	Gene_name	Probability
ARHGAP21	OR5B21	0.8167124
ARHGAP21	PRPF19	0.8167124
ARHGAP21	FEN1	0.8123665
ZNF438	FEN1	0.8123665
BAMBI	OR5B21	0.8123665
GAD2	TMEM216	0.8123665
MSRB2	OR5B21	0.8167124
KIF5B	CCDC86	0.8123665
NRP1	OR5B21	0.8123665
KIAA1462	OR5B21	0.8123665
AKR1E2	LHX5	0.8212838
AKR1E2	LRRC10	0.8106805
FAM188A	IL31	0.8101672
FAM188A	TROAP	0.8106225
FAM21A	SNRPF	0.8195215
FAM21A	TROAP	0.8173919
FAM21A	LRRC10	0.8269638
FRMD4A	TROAP	0.8180808
FRMD4A	CDK4	0.8106805
FRMD4A	KRT74	0.8180808
KIF20B	NME2P1	0.8179228
KIN	DPPA3	0.8101672
VIM	LHX5	0.8232427
VIM	KRT78	0.8212838
VIM	KRT75	0.8232427
VIM	ESPL1	0.8212838
VIM	MARS	0.8212838
VIM	RAD51AP1	0.8124557
VIM	TROAP	0.8212838
VIM	KRT74	0.8212838
VIM	PRB3	0.8220713
VIM	ADAMTS20	0.8102202
ARHGAP21	IL31	0.8232427
ARHGAP21	PDE6H	0.8109386
ARHGAP21	TROAP	0.8180808
ARHGAP21	KRT74	0.8180808
ATAD1	LRRC10	0.8180808
EPC1	CLLU1OS	0.8139055
EPC1	HRK	0.8123982
EPC1	LHX5	0.8123982
EPC1	SNRPF	0.8278032
EPC1	TROAP	0.8212838
EPC1	KRT74	0.8180808
EPC1	LRRC10	0.8259841
HELLS	OVCH1	0.8105395
JMJD1C	NME2P1	0.8152264
JMJD1C	FOXM1	0.8131091
JMJD1C	GAPDH	0.8131091
ANXA8L1	SYT10	0.8269638
BMS1	APOBEC1	0.8124557
C1QL3	TROAP	0.8212838
C1QL3	KRT74	0.8212838
CALY	SLCO1B3	0.8109386
HMX3	ARNTL2	0.8212838
TMEM26	ADAMTS20	0.8180808
ZNF25	CLLU1OS	0.8139055
ZNF25	SNRPF	0.8278032
ZNF25	NOP2	0.8224258
ZNF25	FOXM1	0.8107977
ZNF25	PDE6H	0.8123982
ZNF25	TROAP	0.8180808
ZNF25	KRT74	0.8180808
ZNF25	GAPDH	0.8224258
ZNF25	PRB3	0.8234535
ZNF487	GAPDH	0.8115044
ZNF487	LRRC10	0.8106805
ARMC4	KNTC1	0.8232427
ARMC4	CLLU1OS	0.8101672
ARMC4	RPSAP52	0.8103252
ARMC4	KRT78	0.8212838
ARMC4	RACGAP1	0.8212838
ARMC4	ESPL1	0.8212838
ARMC4	EPYC	0.8234535
ARMC4	MARS	0.8269638
ARMC4	RAD51AP1	0.8115044
ARMC4	SHMT2	0.8180808
ARMC4	TROAP	0.8212838
ARMC4	KRT74	0.8212838
ARMC4	ASCL4	0.8164943
ARMC4	YARS2	0.8137507
ARMC4	GAPDH	0.8131091
ARMC4	PRB3	0.8128197
ARMC4	RFC5	0.8153716
COL13A1	LRRC10	0.8180808
DIP2C	PDE6H	0.8175583
DNAJC9	KCNJ8	0.8180808
DNAJC9	NME2P1	0.8139055
DNAJC9	BHLHE41	0.8269638
DNAJC9	BCAT1	0.8180808
DNAJC9	SLCO1B1	0.8106225
DNAJC9	REP15	0.8269638
IFIT3	NME2P1	0.8163365
IFIT3	LRRC10	0.8180808
ITGA8	DDX55	0.8102202
ITGA8	LRRC10	0.8259841
PRKCQ	KRT75	0.8212838
PRKCQ	FOXM1	0.8232427
PRKCQ	KRT74	0.8180808
PRKCQ	PRB3	0.8128197
TAF3	SNRPF	0.8180808
TAF3	TROAP	0.8180808
TAF3	KRT74	0.8212838
TAF3	GAPDH	0.8232427
TAF3	LRRC10	0.8106805
WDR37	FOXM1	0.8333534
WDR37	TROAP	0.8180808
WDR37	ACSM4	0.8101672
WDR37	LRTM2	0.8101672
RASSF4	IL31	0.8212838
RASSF4	E2F7	0.8232427
RASSF4	CDK4	0.8106805
RASSF4	LRRC10	0.8106805
RTKN2	CDK4	0.8180808
SEC61A2	H2AFJ	0.8109386
SEC61A2	IFNG	0.8101672
UBE2D1	PA2G4	0.8212838
ZNF32	KNTC1	0.8212838
ARID5B	PDE6H	0.8131091
CREM	GLIPR1L1	0.8123982
CREM	PDE6H	0.8278032
CREM	TAS2R42	0.8220713
FAM21B	FOXM1	0.8106225
FAM21B	RAD51AP1	0.8234535
FAM21B	KRT74	0.8180808
FAM21B	LRRC10	0.8259841
FRMPD2	ARPC3	0.8180808
FRMPD2	SNRPF	0.8212838
FRMPD2	FOXM1	0.8106225
FRMPD2	TROAP	0.8180808
FRMPD2	SDS	0.8180808
FRMPD2	IFNG	0.8180808
FRMPD2	TUBA1B	0.8180808
FRMPD2	PMCH	0.8212838
MKX	TROAP	0.8212838
MKX	KRT74	0.8212838
OPTN	IL31	0.8232427
OPTN	NOP2	0.8234535
OPTN	PDE6H	0.8109386
OPTN	TAS2R42	0.8109386
OPTN	KRT74	0.8180808
PHYH	LHX5	0.8212838
PHYH	KRT78	0.8212838
PHYH	KRT75	0.8212838
PHYH	KRT74	0.8180808
PHYH	KRT6A	0.8180808
PHYH	PRB3	0.8109386
YME1L1	LHX5	0.8212838
CDC123	MYF6	0.8101672
CDC123	KERA	0.8102202
CDC123	MYF5	0.8101672
PARD3	HRK	0.8139055
PARD3	IL31	0.8232427
PARD3	EPYC	0.8168791
PARD3	PDE6H	0.8153716
SFMBT2	SNRPF	0.8180808
SFMBT2	TROAP	0.8180808
THNSL1	FOXM1	0.8115044
THNSL1	EPYC	0.8232427
THNSL1	TROAP	0.8180808
USP6NL	IL31	0.8232427
USP6NL	FOXM1	0.8232427
USP6NL	KRT74	0.8212838
USP6NL	GAPDH	0.8232427
MAP3K8	TROAP	0.8212838
MAP3K8	KRT74	0.8180808
MAP3K8	ASCL4	0.8123982
MAP3K8	PRB3	0.8109386
MAPK8	LRRC10	0.8259841
NSUN6	NEUROD4	0.8180808
NSUN6	CCDC63	0.8101672
NSUN6	ADAMTS20	0.8103252
ADAMTS14	NME2P1	0.8185184
ZNF37A	CLLU1OS	0.8123982
ZNF37A	SNRPF	0.8278032
ZNF37A	KRT74	0.8180808
ZNF37A	GAPDH	0.8224258
ZNF37A	LRRC10	0.8106805
FAS	LRRC10	0.8180808
LRRTM3	YARS2	0.8106805
LRRTM3	ALG10	0.8106805
MLLT10	SNRPF	0.8212838
MLLT10	GAPDH	0.8124557
MLLT10	LRRC10	0.8259841
PGBD3	TROAP	0.8180808
RASGEF1A	KRT75	0.8212838
CACNB2	E2F7	0.8234535
CACNB2	TROAP	0.8212838
CACNB2	KRT74	0.8212838
DNAJC1	LHX5	0.8212838
DNAJC1	ADAMTS20	0.8232427
DNAJC1	CAPZA3	0.8123982
STAMBPL1	LRRC10	0.8180808
ZNF438	LHX5	0.8123982
ZNF438	KRT75	0.8105395
ZNF438	FOXM1	0.8104582
ZNF438	TROAP	0.8212838
ZNF438	KRT74	0.8180808
ZNF438	GAPDH	0.8115044
ALDH18A1	OVCH1	0.8180808
ASAH2	FOXM1	0.8106225
ASAH2	TROAP	0.8173919
ASAH2	TUBA1B	0.8173919
CCDC6	LRRC10	0.8180808
ERCC6	LRRC10	0.8180808
FAM25B	NME2P1	0.8156768
FAM25B	FAM60A	0.8269638
OTUD1	NOP2	0.8173704
OTUD1	FOXM1	0.8131091
OTUD1	TROAP	0.8212838
OTUD1	KRT74	0.8212838
OTUD1	HOXC12	0.8180808
OTUD1	GAPDH	0.8173704
SPAG6	KRT78	0.8212838
SPAG6	KRT75	0.8232427
SPAG6	FOXM1	0.8205497
SPAG6	RAD51AP1	0.8234535
SPAG6	SHMT2	0.8180808
SPAG6	TROAP	0.8212838
SPAG6	KRT74	0.8212838
SPAG6	GAPDH	0.8234535
SPAG6	PRB3	0.8220713
ARHGAP22	RACGAP1	0.8180808
ARHGAP22	TROAP	0.8180808
ARHGAP22	KRT74	0.8180808
CDNF	EPYC	0.8212838
FXYD4	KRT75	0.8180808
FXYD4	SLCO1B3	0.8259841
FXYD4	GAPDH	0.8115044
COMMD3	HOXC12	0.8180808
COMMD3	YARS2	0.8139055
MYO3A	LHX5	0.8212838
MYO3A	RACGAP1	0.8180808
MYO3A	TROAP	0.8180808
ZNF239	IL31	0.8180808
ZNF239	LRRC10	0.8106805
CCDC7	DIABLO	0.8120493
CCDC7	PDE6H	0.8101672
CCDC7	LRRC10	0.8259841
CUBN	ASCL1	0.8101672
CUBN	DIABLO	0.8103252
CUBN	PDE6H	0.8333534
CUBN	TROAP	0.8212838
CUBN	KRT74	0.8212838
CUBN	PRB3	0.8220713
RHOBTB1	A2ML1	0.8106225
RHOBTB1	PDE6H	0.8131091
ACBD7	HOXC12	0.8180808
ACBD7	GAPDH	0.8234535
AGAP8	TROAP	0.8180808
BAMBI	IL31	0.8333534
BAMBI	TAS2R42	0.8128197
BAMBI	TROAP	0.8106225
BAMBI	KRT74	0.8106225
BAMBI	HOXC12	0.8180808
ECHDC3	LRRC10	0.8269638
NPM3	OVCH1	0.8180808
NPM3	FAR2	0.8180808
OIT3	RAD51AP1	0.8115044
PRLHR	YARS2	0.8259841
ZWINT	ARHGAP9	0.8180808
ZWINT	GXYLT1	0.8180808
ZWINT	MRS2P2	0.8180808
ZWINT	AICDA	0.8106225
ZWINT	NCKAP1L	0.8180808
ZWINT	AGAP2	0.8180808
ZWINT	DBX2	0.8180808
ZWINT	OVCH1	0.8259841
ZWINT	STAC3	0.8180808
ZWINT	SLCO1B3	0.8105395
ZWINT	KCNC2	0.8212838
ZWINT	RIMKLB	0.8106225
ZWINT	IFNG	0.8212838
ZWINT	CAPZA3	0.8105395
ZWINT	GTSF1	0.8180808
ZWINT	LYZ	0.8180808
ZWINT	MUCL1	0.8180808
ZWINT	KLRC2	0.8128197
NPFFR1	NME2P1	0.8152264
SFTA1P	UNG	0.8212838
SFTA1P	CCT2	0.8180808
SFTA1P	RPSAP52	0.8212838
SFTA1P	KRT78	0.8232427
SFTA1P	KRT75	0.8333534
SFTA1P	ESPL1	0.8212838
SFTA1P	FOXM1	0.8232427
SFTA1P	CPSF6	0.8180808
SFTA1P	NUP37	0.8212838
SFTA1P	RAD51AP1	0.8234535
SFTA1P	SHMT2	0.8180808
SFTA1P	ALX1	0.8232427
SFTA1P	CDK4	0.8180808
SFTA1P	KRT74	0.8212838
SFTA1P	YARS2	0.8269638
SFTA1P	KRT6A	0.8212838
SFTA1P	NXPH4	0.8180808
WAC	CLLU1OS	0.8101672
WAC	NOC4L	0.8102202
WAC	RPLP0	0.8152264
WAC	GAPDH	0.8131091
ANKRD26	NOC4L	0.8232427
ANKRD26	GAPDH	0.8115044
ANKRD26	LRRC10	0.8259841
CISD1	TAS2R42	0.8131091
CISD1	LRRC10	0.8212838
EGR2	PDE6H	0.8131091
GAD2	ACADS	0.8212838
GAD2	PLBD1	0.8105395
GAD2	SETD1B	0.8212838
GAD2	TMED2	0.8212838
GAD2	ERP29	0.8212838
GAD2	FKBP11	0.8180808
GAD2	RASSF9	0.8232427
GAD2	RPL6	0.8212838
GAD2	RHOF	0.8212838
GAD2	GLI1	0.8106805
GAD2	H2AFJ	0.8109386
GAD2	HIST4H4	0.8109386
GAD2	KLRD1	0.8109386
GAD2	KRT18	0.8180808
GAD2	KRT7	0.8180808
GAD2	CACNA2D4	0.8232427
GAD2	TEAD4	0.8115044
GAD2	ANO6	0.8109386
GAD2	CLEC2B	0.8220713
GAD2	DCN	0.8232427
GAD2	TMEM106C	0.8180808
GAD2	PPHLN1	0.8180808
GAD2	ZFC3H1	0.8259841
GAD2	ELK3	0.8212838
GAD2	IRAK4	0.8212838
GAD2	ARHGDIB	0.8109386
GAD2	PYROXD1	0.8259841
GAD2	ZCRB1	0.8180808
GAD2	FAM186B	0.8180808
GAD2	GPRC5A	0.8109386
GAD2	SCNN1A	0.8234535
GAD2	AAAS	0.8180808
GAD2	TNFRSF1A	0.8234535
GAD2	DHH	0.8180808
GAD2	ERP27	0.8109386
GAD2	KLRB1	0.8220713
GAD2	SMAGP	0.8180808
GAD2	CNOT2	0.8259841
GAD2	RPL13AP20	0.8109386
GAD2	KRT80	0.8180808
GAD2	PAWR	0.8232427
GAD2	GOLT1B	0.8259841
GAD2	LUM	0.8232427
GAD2	PSMD9	0.8212838
GAD2	GCN1L1	0.8212838
GAD2	IKBIP	0.8212838
GAD2	SUDS3	0.8269638
GAD2	CLEC2D	0.8220713
GAD2	LRIG3	0.8180808
GAD2	NUP37	0.8212838
GAD2	ORAI1	0.8212838
GAD2	MGP	0.8109386
GAD2	FAM60A	0.8269638
GAD2	DDX54	0.8212838
GAD2	GALNT6	0.8180808
GAD2	HELB	0.8180808
GAD2	SENP1	0.8180808
GAD2	GAS2L3	0.8212838
GAD2	MLEC	0.8212838
GAD2	PRR13	0.8180808
GAD2	C1RL	0.8234535
GAD2	ITGB7	0.8180808
GAD2	MBD6	0.8259841
GAD2	RAP1B	0.8180808
GAD2	TDG	0.8232427
GAD2	PIP4K2C	0.8180808
GAD2	PRDM4	0.8212838
GAD2	REP15	0.8278032
GAD2	BTG1	0.8212838
GAD2	LPCAT3	0.8234535
GAD2	MRPS35	0.8278032
GAD2	TCHP	0.8212838
GAD2	TUBA1C	0.8180808
GAD2	CCDC91	0.8269638
GAD2	CD163	0.8234535
GAD2	LAG3	0.8234535
GAD2	MRPL42	0.8212838
GAD2	OS9	0.8106805
GAD2	TMBIM4	0.8212838
GAD2	COPZ1	0.8180808
GAD2	HEBP1	0.8109386
GAD2	ATF1	0.8180808
GAD2	CTDSP2	0.8106805
GAD2	PXN	0.8212838
GAD2	CD63	0.8180808
GAD2	NUP107	0.8259841
GAD2	YARS2	0.8269638
GAD2	GATC	0.8212838
GAD2	SDSL	0.8212838
GAD2	TM7SF3	0.8259841
GAD2	GALNT4	0.8232427
GAD2	HNRNPA1	0.8180808
GAD2	TAPBPL	0.8128197
GAD2	C1R	0.8234535
GAD2	EMG1	0.8234535
GAD2	SP1	0.8180808
GAD2	ZCCHC8	0.8212838
GAD2	ALG10	0.8259841
GAD2	DUSP6	0.8232427
GAD2	GPRC5D	0.8109386
GAD2	LLPH	0.8212838
GAD2	LTBR	0.8234535
GAD2	NEDD1	0.8212838
GAD2	NTF3	0.8115044
GAD2	PLEKHG6	0.8234535
GAD2	AMIGO2	0.8212838
GAD2	CD69	0.8220713
GAD2	ITGA5	0.8180808
GAD2	LYZ	0.8106805
GAD2	RBP5	0.8234535
GAD2	KRT8	0.8180808
GAD2	AMN1	0.8269638
GAD2	ANKRD13A	0.8212838
GAD2	ERGIC2	0.8269638
GAD2	TRPV4	0.8269638
GAD2	VDR	0.8180808
PNLIPRP3	IFLTD1	0.8101672
PNLIPRP3	REP15	0.8101672
RBM17	GAPDH	0.8103252
RSU1	KRT74	0.8212838
SNORA12	H3F3C	0.8180808
IPMK	CNPY2	0.8180808
IPMK	LRRC10	0.8212838
LRIT2	ARNTL2	0.8212838
PCDH15	A2ML1	0.8105395
PCDH15	CPSF6	0.8180808
PCDH15	SMUG1	0.8180808
PCDH15	MARS	0.8180808
PCDH15	CDK4	0.8180808
SFTPA1	YARS2	0.8106805
ARL5B	SNRPF	0.8232427
ARL5B	COX6A1	0.8101672
ARL5B	POP5	0.8101672
ARL5B	ARL6IP4	0.8150607
ARL5B	SNRNP35	0.8179228
ARL5B	IFNG	0.8101672
ARL5B	GAPDH	0.8115044
ARL5B	LRRC10	0.8269638
ARL5B	OGFOD2	0.8150607
DCLRE1C	MRPL51	0.8234535
DCLRE1C	DIABLO	0.8232427
DCLRE1C	BRI3BP	0.8101672
DNA2	OVCH1	0.8259841
DNA2	BCAT1	0.8180808
ZEB1	LHX5	0.8123982
ZEB1	IL31	0.8101672
ZEB1	TROAP	0.8212838
ZEB1	KRT74	0.8180808
ZEB1	GAPDH	0.8115044
ZEB1	PRB3	0.8220713
ANKRD16	ADAMTS20	0.8212838
ANKRD16	APOBEC1	0.8220713
GATA3	NEUROD4	0.8180808
GATA3	LHX5	0.8180808
GATA3	KRT74	0.8212838
GATA3	ADAMTS20	0.8232427
GTPBP4	CLECL1	0.8234535
GTPBP4	CLEC12B	0.8234535
GTPBP4	SLCO1C1	0.8212838
GTPBP4	SVOP	0.8232427
GTPBP4	GALNT8	0.8220713
GTPBP4	KLRC3	0.8234535
GTPBP4	ASCL1	0.8232427
GTPBP4	MYO1A	0.8180808
GTPBP4	SNORA34	0.8180808
GTPBP4	COL2A1	0.8180808
GTPBP4	TROAP	0.8180808
GTPBP4	TAC3	0.8180808
GTPBP4	SLC17A8	0.8232427
GTPBP4	GAPDH	0.8220713
GTPBP4	CAPZA3	0.8123982
GTPBP4	APOBEC1	0.8220713
GTPBP4	KRT1	0.8180808
GTPBP4	MFSD5	0.8180808
GTPBP4	BLOC1S1	0.8180808
GTPBP4	WNT1	0.8180808
IFIT5	LRRC10	0.8180808
OPALIN	PPFIBP1	0.8105395
OPALIN	MED21	0.8105395
OPALIN	RASSF8	0.8105395
OPALIN	BHLHE41	0.8105395
OPALIN	FAM60A	0.8259841
OPALIN	KIF21A	0.8212838
OPALIN	PKP2	0.8259841
OPALIN	CPNE8	0.8105395
OPALIN	REP15	0.8105395
OPALIN	MRPS35	0.8105395
OPALIN	CCDC91	0.8212838
OPALIN	SSPN	0.8105395
OPALIN	TMTC1	0.8212838
OPALIN	YARS2	0.8106805
OPALIN	ERGIC2	0.8105395
TRDMT1	TROAP	0.8212838
TRDMT1	KRT74	0.8212838
TRDMT1	LRRC10	0.8259841
WDFY4	CCT2	0.8180808
WDFY4	METTL1	0.8180808
WDFY4	NOP2	0.8128197
WDFY4	RAD51AP1	0.8128197
WDFY4	LRRC10	0.8180808
ARMC3	KRT78	0.8212838
ARMC3	SLCO1C1	0.8139055
ARMC3	SHMT2	0.8180808
ARMC3	SLCO1B3	0.8212838
ARMC3	DDX55	0.8232427
ARMC3	KRT74	0.8180808
ARMC3	GAPDH	0.8302394
CALML3	FOXM1	0.8333534
CALML3	EPYC	0.8232427
CALML3	TROAP	0.8180808
CALML3	CLEC6A	0.8109386
CALML3	GAPDH	0.8103252
CALML3	TSPAN19	0.8101672
ENKUR	KRT75	0.8212838
ENKUR	PDE6H	0.8109386
ENKUR	KRT74	0.8180808
ENKUR	HOXC12	0.8180808
ENKUR	PRB3	0.8128197
FAM107B	KRT78	0.8212838
FAM107B	KRT75	0.8212838
FAM107B	NOP2	0.8115044
FAM107B	KRT74	0.8180808
IL2RA	LHX5	0.8180808
IL2RA	NOP2	0.8102202
IL2RA	ADAMTS20	0.8180808
ZNF248	FOXM1	0.8107977
ZNF248	GAPDH	0.8107977
LRRC18	CCT2	0.8180808
LRRC18	KRT78	0.8180808
LRRC18	KRT75	0.8212838
LRRC18	ESPL1	0.8180808
LRRC18	NOP2	0.8128197
LRRC18	KRT3	0.8180808
LRRC18	SPATS2	0.8180808
LRRC18	E2F7	0.8232427
LRRC18	CPSF6	0.8180808
LRRC18	MARS	0.8180808
LRRC18	RAD51AP1	0.8128197
LRRC18	KRT6C	0.8180808
LRRC18	SHMT2	0.8180808
LRRC18	SLCO1B3	0.8105395
LRRC18	TROAP	0.8180808
LRRC18	CDK4	0.8180808
LRRC18	KRT74	0.8212838
LRRC18	NUP107	0.8180808
LRRC18	YARS2	0.8124843
LRRC18	GAPDH	0.8128197
LRRC18	KRT6A	0.8212838
LRRC18	PRB3	0.8128197
LRRC18	NXPH4	0.8180808
LRRC18	ANAPC7	0.8212838
CDK1	CLEC9A	0.8131091
CDK1	PZP	0.8106225
CDK1	CMAS	0.8123982
CDK1	A2ML1	0.8106225
CDK1	IFLTD1	0.8152264
CDK1	EPS8	0.8131091
CDK1	OVCH1	0.8269638
CDK1	PRKAB1	0.8106225
CDK1	SLCO1B1	0.8106225
CDK1	SLCO1B3	0.8105395
CDK1	TM7SF3	0.8153716
CDK1	KLRC2	0.8128197
CSGALNACT2	KRT78	0.8180808
CSGALNACT2	SNRPF	0.8180808
CSGALNACT2	KRT75	0.8212838
CSGALNACT2	GAPDH	0.8115044
CSGALNACT2	PRB3	0.8128197
ITIH5	FOXM1	0.8232427
ITIH5	TROAP	0.8180808
ITIH5	KRT74	0.8180808
TLX1	KRAS	0.8106225
TLX1	ABCD2	0.8180808
TLX1	REP15	0.8106225
VAX1	STK38L	0.8232427
VAX1	FAM60A	0.8106805
VAX1	MRPS35	0.8212838
VAX1	ETNK1	0.8232427
VAX1	ERGIC2	0.8212838
ABI1	TROAP	0.8180808
ABI1	GAPDH	0.8131091
ASB13	KNTC1	0.8232427
ASB13	IL31	0.8232427
ASB13	E2F7	0.8234535
ASB13	FOXM1	0.8212838
ASB13	TROAP	0.8180808
ASB13	NXPH4	0.8180808
CCDC3	IL31	0.8232427
CCDC3	DPPA3	0.8101672
CCDC3	PDE6H	0.8212838
RGR	CCT2	0.8180808
RGR	DDX11	0.8259841
RGR	GOLT1B	0.8180808
RGR	FAM60A	0.8259841
RGR	CPNE8	0.8212838
RGR	MRPS35	0.8269638
RGR	YARS2	0.8106805
RGR	ERGIC2	0.8180808
SFXN4	OVCH1	0.8212838
UPF2	DIABLO	0.8232427
UPF2	GAPDH	0.8234535
ACBD5	NOP2	0.8115044
ACBD5	TROAP	0.8180808
ACBD5	HIGD1C	0.8180808
ACBD5	KRT74	0.8180808
ACBD5	LRRC10	0.8259841
ACTA2	LRRC10	0.8180808
BMI1	SNRPF	0.8212838
BMI1	NOP2	0.8234535
BMI1	FOXM1	0.8205497
BMI1	TROAP	0.8212838
BMI1	GAPDH	0.8234535
MKI67	KCNJ8	0.8232427
MKI67	OVCH1	0.8212838
MKI67	BICD1	0.8123982
MKI67	FAR2	0.8212838
NUDT5	KERA	0.8102202
NUDT5	KRT74	0.8212838
NUDT5	KRT79	0.8212838
RPP38	DHX37	0.8103252
SGMS1	TROAP	0.8180808
SGMS1	KRT74	0.8180808
WAPAL	NME2P1	0.8101672
ZNF33A	HRK	0.8123982
ZNF33A	PDE6H	0.8139055
ZNF33A	KRT74	0.8180808
ZNF33A	GAPDH	0.8224258
GPR123	YARS2	0.8218555
HSD17B7P2	FOXN4	0.8101672
HSD17B7P2	CLLU1OS	0.8200689
HSD17B7P2	LHX5	0.8101672
HSD17B7P2	SNRPF	0.8103252
HSD17B7P2	COX6A1	0.8163365
HSD17B7P2	E2F7	0.8179228
HSD17B7P2	ASCL1	0.8163365
HSD17B7P2	EPYC	0.8120493
HSD17B7P2	DDX54	0.8101672
HSD17B7P2	KRT74	0.8180808
IDI2	FOXM1	0.8220713
IDI2	RAD51AP1	0.8220713
IDI2	KRT74	0.8180808
IDI2	GAPDH	0.8220713
MSRB2	KNTC1	0.8232427
MSRB2	KRT78	0.8212838
MSRB2	RACGAP1	0.8212838
MSRB2	IL31	0.8232427
MSRB2	KRT75	0.8212838
MSRB2	FOXM1	0.8205497
MSRB2	CPSF6	0.8259841
MSRB2	RAD51AP1	0.8234535
MSRB2	TMEM194A	0.8180808
MSRB2	SNORA34	0.8212838
MSRB2	TAS2R42	0.8220713
MSRB2	TROAP	0.8212838
MSRB2	DDX55	0.8232427
MSRB2	DENR	0.8232427
MSRB2	KRT74	0.8180808
MSRB2	KRT6A	0.8180808
MSRB2	NXPH4	0.8180808
PLA2G12B	RAD51AP1	0.8115044
PLXDC2	NOP2	0.8162549
PLXDC2	FOXM1	0.8224258
PLXDC2	TROAP	0.8106225
SIRT1	NME2P1	0.8123982
UNC5B	NME2P1	0.8152264
ANKRD30A	RACGAP1	0.8180808
ANKRD30A	SVOP	0.8123982
ANKRD30A	ESPL1	0.8180808
ANKRD30A	DYNLL1	0.8139055
ANKRD30A	E2F7	0.8278032
ANKRD30A	FOXM1	0.8100355
ANKRD30A	NR1H4	0.8139055
ANKRD30A	RNFT2	0.8269638
ANKRD30A	EPYC	0.8278032
ANKRD30A	MARS	0.8269638
ANKRD30A	RAD51AP1	0.8221516
ANKRD30A	RAN	0.8212838
ANKRD30A	BRI3BP	0.8164943
ANKRD30A	MAGOHB	0.8109386
ANKRD30A	ABCB9	0.8139055
ANKRD30A	CIT	0.8278032
DMBT1	SLCO1B3	0.8106225
KIF11	OVCH1	0.8180808
PFKFB3	FOXM1	0.8232427
PFKFB3	PRB3	0.8234535
ANXA8L2	MARS	0.8180808
ANXA8L2	KRT74	0.8180808
KIF5B	LHX5	0.8123982
KIF5B	SHMT2	0.8180808
KIF5B	PDE6H	0.8101672
KIF5B	TROAP	0.8180808
KIF5B	KRT74	0.8180808
KIF5B	GAPDH	0.8115044
KIF5B	LRRC10	0.8259841
SUV39H2	CLEC12B	0.8220713
SUV39H2	SVOP	0.8232427
SUV39H2	OVCH1	0.8269638
SUV39H2	FAM109A	0.8212838
SUV39H2	KRT79	0.8212838
ARHGAP12	CLLU1OS	0.8139055
ARHGAP12	PUS1	0.8333534
ARHGAP12	LHX5	0.8139055
ARHGAP12	SNRPF	0.8278032
ARHGAP12	NOP2	0.8131091
ARHGAP12	PDE6H	0.8103252
ARHGAP12	TROAP	0.8212838
ARHGAP12	KRT74	0.8180808
ARHGAP12	GAPDH	0.8131091
CELF2	ESPL1	0.8212838
CELF2	FOXM1	0.8232427
CELF2	MARS	0.8180808
CELF2	KRT74	0.8212838
CELF2	ADAMTS20	0.8232427
CEP55	DENND5B	0.8259841
CEP55	FGD4	0.8112138
ITIH2	KNTC1	0.8212838
ITIH2	KRT78	0.8180808
ITIH2	KRT75	0.8212838
ITIH2	ESPL1	0.8180808
ITIH2	FOXM1	0.8232427
ITIH2	EPYC	0.8232427
ITIH2	TROAP	0.8180808
ITIH2	KRT74	0.8180808
ITIH2	GAPDH	0.8232427
MTPAP	KERA	0.8101672
SFTPA2	MARS	0.8180808
SGPL1	NME2P1	0.8185184
SGPL1	OVCH1	0.8180808
IL15RA	LHX5	0.8180808
MASTL	OVCH1	0.8269638
MASTL	ASCL1	0.8232427
MASTL	FAM109A	0.8212838
MASTL	KRT79	0.8212838
MASTL	CD63	0.8180808
MASTL	LRRC10	0.8259841
MASTL	MFSD5	0.8180808
NEBL	IL31	0.8232427
NEBL	KRT74	0.8180808
RAB18	IL31	0.8232427
RAB18	NOP2	0.8173704
CHAT	SMARCD1	0.8180808
CHAT	METTL1	0.8180808
CHAT	NAA25	0.8180808
CHAT	RACGAP1	0.8180808
CHAT	ARNTL2	0.8238507
CHAT	E2F7	0.8212838
CHAT	LGR5	0.8180808
CHAT	TROAP	0.8180808
CHAT	CDK4	0.8180808
CHAT	KRT6B	0.8180808
CHAT	ANAPC7	0.8180808
CHAT	NAP1L1	0.8105395
CHAT	MARCH9	0.8180808
FAM171A1	IL31	0.8232427
BEND7	IL31	0.8232427
LYZL2	CHFR	0.8200689
LYZL2	ATP6V0A2	0.8101672
LYZL2	GTF2H3	0.8103252
LYZL2	SUDS3	0.8139055
LYZL2	PTPN11	0.8139055
LYZL2	CCDC91	0.8139055
LYZL2	GNPTAB	0.8164943
LYZL2	KSR2	0.8139055
LYZL2	TPCN1	0.8139055
LYZL2	SCYL2	0.8139055
LYZL2	ACTR6	0.8149038
LYZL2	ANKRD13A	0.8123982
PTER	LRRC10	0.8269638
SLC18A3	PPM1H	0.8180808
SLC18A3	NAA25	0.8180808
SLC18A3	CYP27B1	0.8180808
SLC18A3	RACGAP1	0.8180808
SLC18A3	ARNTL2	0.8238507
SLC18A3	XPOT	0.8212838
SLC18A3	E2F7	0.8232427
SLC18A3	DDN	0.8180808
SLC18A3	CPSF6	0.8180808
SLC18A3	ALX1	0.8212838
SLC18A3	SLCO1B3	0.8105395
SLC18A3	TROAP	0.8180808
SLC18A3	CDK4	0.8180808
SLC18A3	ALKBH2	0.8105395
SYNPO2L	NME2P1	0.8139055
SYNPO2L	YARS2	0.8259841
TFAM	LRRC10	0.8212838
DUSP13	KRAS	0.8123982
DUSP13	MED21	0.8123982
DUSP13	STK38L	0.8123982
DUSP13	DENND5B	0.8123982
DUSP13	FGFR1OP2	0.8123982
DUSP13	BCAT1	0.8212838
DUSP13	TMTC1	0.8139055
DUSP13	TM7SF3	0.8139055
IDI1	NOP2	0.8333534
IDI1	FOXM1	0.8102202
IDI1	TROAP	0.8180808
IDI1	OR8S1	0.8180808
IDI1	KRT74	0.8180808
IDI1	GAPDH	0.8333534
PITX3	DDX11	0.8259841
PRTFDC1	IL31	0.8232427
REEP3	NME2P1	0.8139055
REEP3	NOP2	0.8131091
RNLS	LRRC10	0.8180808
ST8SIA6	RAD51AP1	0.8124557
ST8SIA6	TROAP	0.8212838
ST8SIA6	KRT74	0.8212838
STK32C	YARS2	0.8269638
ADARB2	KRT75	0.8212838
ADARB2	NOP2	0.8333534
ADARB2	FOXM1	0.8232427
ADARB2	RAD51AP1	0.8173953
ADARB2	SHMT2	0.8180808
ADARB2	TROAP	0.8180808
ADARB2	KRT74	0.8180808
ADARB2	GAPDH	0.8333534
APBB1IP	KRT78	0.8180808
APBB1IP	KRT75	0.8212838
APBB1IP	RAD51AP1	0.8131091
APBB1IP	TROAP	0.8180808
APBB1IP	KRT74	0.8180808
APBB1IP	PRB3	0.8128197
HSPA14	HOXC12	0.8180808
IFIT2	NME2P1	0.8101672
CCNY	LHX5	0.8139055
CCNY	IL31	0.8101672
CCNY	PDE6H	0.8123982
CCNY	TROAP	0.8180808
ITGB1	HRK	0.8139055
ITGB1	PUS1	0.8103252
ITGB1	LHX5	0.8278032
ITGB1	IL31	0.8103252
ITGB1	LRRC10	0.8259841
ITGB1	ADAMTS20	0.8232427
ITGB1	LRTM2	0.8107977
ITGB1	OGFOD2	0.8185184
MCM10	ACADS	0.8232427
MCM10	BCL2L14	0.8109386
MCM10	LYRM5	0.8231028
MCM10	TMTC2	0.8333534
MCM10	AMDHD1	0.8212838
MCM10	APOLD1	0.8105395
MCM10	ART4	0.8105395
MCM10	KCNA6	0.8234535
MCM10	SYCP3	0.8212838
MCM10	TCTN1	0.8212838
MCM10	KCNJ8	0.8112138
MCM10	RHOF	0.8212838
MCM10	RILPL2	0.8232427
MCM10	TCP11L2	0.8212838
MCM10	ADCY6	0.8180808
MCM10	IRAK3	0.8212838
MCM10	PTPRO	0.8105395
MCM10	ATXN2	0.8212838
MCM10	CLEC9A	0.8109386
MCM10	GXYLT1	0.8180808
MCM10	MRS2P2	0.8180808
MCM10	RAPGEF3	0.8180808
MCM10	TBC1D15	0.8106805
MCM10	ANO6	0.8212838
MCM10	CLEC2B	0.8109386
MCM10	SCARB1	0.8232427
MCM10	SPIC	0.8212838
MCM10	TAOK3	0.8212838
MCM10	CLEC12B	0.8109386
MCM10	FOXJ2	0.8234535
MCM10	KCTD10	0.8106225
MCM10	SLC2A3	0.8234535
MCM10	LMO3	0.8105395
MCM10	OLR1	0.8109386
MCM10	PRMT8	0.8234535
MCM10	USP30	0.8232427
MCM10	ARHGDIB	0.8105395
MCM10	CLEC1A	0.8220713
MCM10	FAM19A2	0.8106225
MCM10	GIT2	0.8212838
MCM10	PLXNC1	0.8212838
MCM10	CCDC92	0.8232427
MCM10	PLA2G1B	0.8212838
MCM10	TBX5	0.8212838
MCM10	CMKLR1	0.8212838
MCM10	CREBL2	0.8109386
MCM10	P2RX7	0.8232427
MCM10	SH2B3	0.8212838
MCM10	SPPL3	0.8232427
MCM10	AGAP2	0.8106805
MCM10	LMBR1L	0.8180808
MCM10	PEBP1	0.8212838
MCM10	TENC1	0.8180808
MCM10	PPFIA2	0.8333534
MCM10	ACSS3	0.8232427
MCM10	CLEC12A	0.8109386
MCM10	HVCN1	0.8212838
MCM10	SPRYD3	0.8180808
MCM10	ARL6IP4	0.8232427
MCM10	LTA4H	0.8212838
MCM10	BHLHE41	0.8115354
MCM10	DBX2	0.8232427
MCM10	KLRC3	0.8109386
MCM10	C3AR1	0.8234535
MCM10	MAP3K12	0.8180808
MCM10	OVCH1	0.8124843
MCM10	KLRC4	0.8109386
MCM10	ORAI1	0.8212838
MCM10	SELPLG	0.8232427
MCM10	TSPAN31	0.8106805
MCM10	CHST11	0.8212838
MCM10	MGAT4C	0.8103252
MCM10	MGP	0.8105395
MCM10	SNRNP35	0.8232427
MCM10	CLEC7A	0.8220713
MCM10	DRAM1	0.8212838
MCM10	FAM109A	0.8212838
MCM10	KLRK1	0.8109386
MCM10	NPFF	0.8180808
MCM10	RERG	0.8109386
MCM10	TRAFD1	0.8212838
MCM10	IFFO1	0.8234535
MCM10	KCNA5	0.8234535
MCM10	LIN7A	0.8232427
MCM10	LRRK2	0.8180808
MCM10	P2RX4	0.8212838
MCM10	TSPAN9	0.8234535
MCM10	ABCC9	0.8115354
MCM10	CORO1C	0.8232427
MCM10	MYBPC1	0.8212838
MCM10	PTPRB	0.8106805
MCM10	BCAT1	0.8231028
MCM10	CDK17	0.8212838
MCM10	MBD6	0.8180808
MCM10	PRKAB1	0.8232427
MCM10	RMST	0.8212838
MCM10	SLCO1B1	0.8218555
MCM10	AMHR2	0.8180808
MCM10	APAF1	0.8212838
MCM10	ISCU	0.8232427
MCM10	KERA	0.8232427
MCM10	NANOG	0.8234535
MCM10	OAS2	0.8212838
MCM10	SLC2A14	0.8234535
MCM10	ST8SIA1	0.8115354
MCM10	HAL	0.8212838
MCM10	LGR5	0.8259841
MCM10	OASL	0.8232427
MCM10	REP15	0.8124843
MCM10	VPS37B	0.8232427
MCM10	ZNF740	0.8180808
MCM10	FAR2	0.8124843
MCM10	HPD	0.8212838
MCM10	HSPB8	0.8212838
MCM10	CACNB3	0.8180808
MCM10	CD163	0.8234535
MCM10	KCNC2	0.8106225
MCM10	MTERFD3	0.8212838
MCM10	SDS	0.8212838
MCM10	TESC	0.8212838
MCM10	TMEM233	0.8232427
MCM10	PDZRN4	0.8180808
MCM10	CTDSP2	0.8106805
MCM10	H1FNT	0.8180808
MCM10	KRT79	0.8212838
MCM10	PXN	0.8212838
MCM10	TPCN1	0.8212838
MCM10	ASCL4	0.8212838
MCM10	NOS1	0.8212838
MCM10	PTPRR	0.8106805
MCM10	SLCO1A2	0.8231028
MCM10	NCOR2	0.8232427
MCM10	PFDN5	0.8212838
MCM10	ATF7	0.8180808
MCM10	MSRB3	0.8212838
MCM10	CASC1	0.8231028
MCM10	CCND2	0.8302394
MCM10	CLEC4A	0.8234535
MCM10	CSAD	0.8180808
MCM10	DYRK4	0.8234535
MCM10	EFCAB4B	0.8234535
MCM10	CAPZA3	0.8238507
MCM10	CPM	0.8259841
MCM10	DUSP6	0.8232427
MCM10	RPH3A	0.8212838
MCM10	KRT1	0.8180808
MCM10	KRT4	0.8212838
MCM10	LYZ	0.8106805
MCM10	CCDC62	0.8232427
MCM10	ETV6	0.8109386
MCM10	NAP1L1	0.8234535
MCM10	RND1	0.8180808
MCM10	ANKRD13A	0.8212838
MCM10	DNAH10	0.8232427
MCM10	KLRC2	0.8211180
MCM10	MARCH9	0.8106805
MCM10	VSIG10	0.8212838
MCM10	WNT1	0.8180808
PFKP	PRMT8	0.8120493
PFKP	EPYC	0.8105395
PIP4K2A	KRT78	0.8180808
PIP4K2A	SNRPF	0.8212838
PIP4K2A	KRT75	0.8212838
PIP4K2A	ESPL1	0.8180808
PIP4K2A	RAD51AP1	0.8234535
PIP4K2A	TROAP	0.8212838
PIP4K2A	DDX55	0.8232427
PIP4K2A	CDK4	0.8106805
PIP4K2A	KRT74	0.8180808
PIP4K2A	PRB3	0.8220713
PIP4K2A	ANAPC7	0.8212838
PTF1A	H3F3C	0.8139055
PTF1A	DDX51	0.8101672
PTF1A	RND1	0.8212838
SAMD8	NME2P1	0.8253322
SAMD8	LRRC10	0.8180808
SVIL	LHX5	0.8269638
SVIL	LRTM2	0.8106225
ANKRD1	YARS2	0.8112138
CALML5	NOP2	0.8101672
CALML5	OVCH1	0.8269638
CALML5	RNFT2	0.8212838
CALML5	EPYC	0.8232427
CALML5	RAD51AP1	0.8234535
CALML5	DENR	0.8101672
CALML5	LAG3	0.8103252
CALML5	CLEC6A	0.8109386
CALML5	PTMS	0.8101672
HNRNPF	LHX5	0.8180808
HNRNPF	ASCL1	0.8259841
HNRNPF	LRRC10	0.8106805
HNRNPF	ADAMTS20	0.8180808
HNRNPF	CAPZA3	0.8139055
KLF6	LHX5	0.8180808
KLF6	NOP2	0.8234535
KLF6	FOXM1	0.8109386
KLF6	LRRC10	0.8259841
KLF6	ADAMTS20	0.8180808
LARP4B	NEUROD4	0.8180808
LARP4B	KRT74	0.8180808
LARP4B	GAPDH	0.8220713
NRP1	CLLU1OS	0.8139055
NRP1	HRK	0.8139055
NRP1	KRT78	0.8180808
NRP1	IL31	0.8333534
NRP1	FOXM1	0.8221516
NRP1	PDE6H	0.8333534
NRP1	TAS2R42	0.8220713
NRP1	KRT74	0.8180808
NRP1	LRRC10	0.8259841
ZNF33B	GAPDH	0.8115044
ZNF33B	LRRC10	0.8106805
CUL2	PUS1	0.8232427
CUL2	LRRC10	0.8106805
CUL2	PMCH	0.8139055
DHX32	IFLTD1	0.8101672
GJD4	KNTC1	0.8232427
GJD4	PUS1	0.8232427
GJD4	KRT78	0.8180808
GJD4	DEPDC4	0.8139055
GJD4	ESPL1	0.8180808
GJD4	E2F7	0.8232427
GJD4	NUP37	0.8123982
GJD4	OAS3	0.8139055
GJD4	CIT	0.8139055
GJD4	RFC5	0.8139055
KIAA1462	KRT78	0.8212838
KIAA1462	IL31	0.8232427
KIAA1462	KRT75	0.8212838
KIAA1462	NOP2	0.8131091
KIAA1462	PDE6H	0.8232427
KIAA1462	TAS2R42	0.8220713
KIAA1462	TROAP	0.8212838
KIAA1462	KRT74	0.8180808
KIAA1462	HOXC12	0.8180808
KIAA1462	GAPDH	0.8131091
KIAA1462	PRB3	0.8220713
OLAH	KRT78	0.8212838
OLAH	KRT75	0.8212838
OLAH	RAD51AP1	0.8234535
OLAH	TROAP	0.8180808
OLAH	KRT74	0.8180808
OLAH	KRT6A	0.8180808
OLAH	PRB3	0.8220713
EPC1	PMM2	0.8179179
CREM	PMM2	0.8110245
CREM	AHSP	0.8112496
CREM	ATXN2L	0.8112496
ZNF37A	MAZ	0.8112496
ZNF37A	PAQR4	0.8112496
ZNF37A	THOC6	0.8112496
ZNF37A	PKMYT1	0.8112496
MLLT10	CACNG3	0.8112496
CCDC7	TEKT5	0.8110245
GAD2	HSD3B7	0.8112496
GAD2	ATF7IP2	0.8112496
GAD2	STX4	0.8112496
GAD2	ACSM1	0.8112496
GAD2	CLEC16A	0.8112496
GAD2	ERI2	0.8112496
GAD2	PYCARD	0.8112496
GAD2	PRSS8	0.8112496
GAD2	BCL7C	0.8112496
GAD2	ITPRIPL2	0.8112496
GAD2	ACSM3	0.8112496
GAD2	SOCS1	0.8112496
ARMC3	ITGAD	0.8112496
ZNF248	CCNF	0.8112496
ZNF248	PAQR4	0.8112496
ANKRD30A	MAZ	0.8112496
ANKRD30A	PMM2	0.8396002
ANKRD30A	RNPS1	0.8112496
ANKRD30A	UBE2I	0.8112496
ANKRD30A	CCNF	0.8112496
ANKRD30A	PAQR4	0.8112496
ANKRD30A	PLK1	0.8112496
ANKRD30A	NOMO1	0.8202085
ANKRD30A	PARN	0.8396002
ANKRD30A	TEKT5	0.8110245
ANKRD30A	TMEM186	0.8206404
ANKRD30A	PPP4C	0.8112496
ANKRD30A	PKMYT1	0.8112496
KIF5B	MAZ	0.8112496
KIF5B	ALDOA	0.8112496
KIF5B	TEKT5	0.8202085
SUV39H2	DEXI	0.8112496
ARHGAP12	MAZ	0.8112496
ARHGAP12	PMM2	0.8180410
ARHGAP12	PLK1	0.8112496
ARHGAP12	TEKT5	0.8110245
CCNY	PMM2	0.8179179
ITGB1	CACNG3	0.8112496
ITGB1	FAM57B	0.8112496
ITGB1	TEKT5	0.8110245
MCM10	DNAH3	0.8112496
CUL2	MAZ	0.8112496
CUL2	TBC1D10B	0.8112496
CUL2	PMM2	0.8179179
CUL2	TELO2	0.8112496
CUL2	INO80E	0.8112496
CUL2	ZNF668	0.8112496
CUL2	THOC6	0.8112496
CUL2	RPUSD1	0.8112496
CUL2	CHTF18	0.8112496
CUL2	TEKT5	0.8206404
CUL2	SPNS1	0.8112496
GJD4	PMM2	0.8202085
GJD4	ARL6IP1	0.8110245
GJD4	CCNF	0.8112496
GJD4	PAQR4	0.8112496
GJD4	TEKT5	0.8110245
GJD4	NDE1	0.8110245
GJD4	RPS15A	0.8191937
AKR1E2	EME1	0.8115812
AKR1E2	CSH2	0.8177651
FAM188A	TCAM1P	0.8115812
FAM188A	BIRC5	0.8176810
FAM188A	EME1	0.8207124
FAM188A	CSH2	0.8149064
FRMD4A	TCAM1P	0.8167750
FRMD4A	BIRC5	0.8123924
FRMD4A	EME1	0.8207124
FRMD4A	CSH2	0.8171838
FRMD4A	GALR2	0.8147387
KIN	GH2	0.8140395
KIN	CSH2	0.8149064
LRRC20	TCAM1P	0.8123924
LRRC20	PSMD12	0.8145303
VIM	BIRC5	0.8319248
VIM	EME1	0.8207124
VIM	CSH2	0.8223856
ZCCHC24	CSH2	0.8180808
ARHGAP21	BIRC5	0.8116488
ARHGAP21	EME1	0.8223856
ARHGAP21	TK1	0.8319248
ARHGAP21	NME1	0.8180808
EPC1	BIRC5	0.8319248
EPC1	EME1	0.8207124
BMS1	PTRH2	0.8140395
BMS1	CSH2	0.8223856
C1QL3	TCAM1P	0.8145303
C1QL3	BIRC5	0.8195811
C1QL3	EME1	0.8223856
C1QL3	CSH2	0.8147387
CALY	NAA38	0.8180808
HMX3	NAA38	0.8180808
KIAA1217	BTBD17	0.8180808
ZMIZ1	CSH2	0.8180808
ZNF25	MRPL27	0.8109661
ZNF25	TCAM1P	0.8115812
ZNF25	BIRC5	0.8223856
ZNF25	EME1	0.8319248
ZNF25	KIF18B	0.8223856
ARMC4	SLC35B1	0.8140395
ARMC4	IGF2BP1	0.8140395
ARMC4	HOXB13	0.8149064
ARMC4	TCAM1P	0.8171838
ARMC4	UBE2Z	0.8147387
ARMC4	BIRC5	0.8393145
ARMC4	EME1	0.8223856
ARMC4	USH1G	0.8115812
ARMC4	SLC9A3R1	0.8140395
ARMC4	TK1	0.8393145
ARMC4	NME1	0.8207124
DNAJC9	SOX9	0.8115812
DNAJC9	KCNJ2	0.8195811
DNAJC9	KCTD2	0.8207124
DNAJC9	RGS9	0.8319248
DNAJC9	KIAA0195	0.8223856
DNAJC9	GGA3	0.8207124
DNAJC9	CACNG4	0.8223856
DNAJC9	FAM20A	0.8207124
ITGA8	CPSF4L	0.8147387
ITGA8	TCAM1P	0.8115812
ITGA8	BIRC5	0.8116488
ITGA8	EME1	0.8207124
ITGA8	CSH2	0.8115812
PRKCQ	EME1	0.8223856
PRKCQ	CSH2	0.8167750
TAF3	EME1	0.8223856
TAF3	CSH2	0.8319248
WDR37	CSH2	0.8223856
PPA1	CSH2	0.8145303
RASSF4	EME1	0.8223856
RASSF4	PTRH2	0.8115812
RASSF4	CSH2	0.8207124
RASSF4	NME1	0.8223856
SEC61A2	GH1	0.8190656
SEC61A2	TBX4	0.8171838
SEC61A2	ATP5H	0.8140395
SEC61A2	NACA2	0.8147387
SEC61A2	KCNH6	0.8203547
ZNF32	EME1	0.8223856
CREM	TAC4	0.8115812
CREM	HOXB13	0.8109661
CREM	BIRC5	0.8147387
CREM	EME1	0.8319248
CREM	CSH2	0.8223856
MKX	TCAM1P	0.8140395
MKX	BIRC5	0.8176810
MKX	EME1	0.8207124
MKX	TK1	0.8176810
MKX	NME1	0.8180808
NODAL	HN1	0.8223856
OPTN	CACNG5	0.8147387
OPTN	TCAM1P	0.8145303
OPTN	EME1	0.8207124
OPTN	CSH2	0.8149064
PHYH	TCAM1P	0.8167750
PHYH	BIRC5	0.8123924
PHYH	EME1	0.8207124
PHYH	CSH2	0.8393145
PHYH	NME1	0.8207124
SAR1A	EME1	0.8123924
SEPHS1	CSH2	0.8393145
YME1L1	BIRC5	0.8147387
CDC123	CACNG5	0.8177651
CDC123	GH1	0.8177651
CDC123	OTOP2	0.8115812
CDC123	SLC25A19	0.8147387
CDC123	OTOP3	0.8115812
SFMBT2	EME1	0.8223856
SFMBT2	CSH2	0.8319248
THNSL1	BIRC5	0.8115812
THNSL1	EME1	0.8319248
USP6NL	EME1	0.8207124
GDI2	CACNG5	0.8109661
GDI2	TCAM1P	0.8190656
GDI2	KIAA0195	0.8190656
GDI2	RECQL5	0.8109661
GDI2	BIRC5	0.8203547
GDI2	CSH2	0.8203547
GDI2	BTBD17	0.8115812
MAP3K8	BIRC5	0.8176810
MAP3K8	EME1	0.8207124
MAP3K8	TK1	0.8393145
MAP3K8	NME1	0.8180808
NSUN6	TCAM1P	0.8147387
NSUN6	BIRC5	0.8115812
NSUN6	TK1	0.8145303
DHTKD1	CACNG1	0.8140395
INA	NAA38	0.8207124
NEUROG3	NOL11	0.8190656
NEUROG3	NAA38	0.8180808
NEUROG3	TCAM1P	0.8123924
NEUROG3	NUP85	0.8223856
NEUROG3	PSMD12	0.8140395
ZNF37A	NME2	0.8266781
ZNF37A	PSMB3	0.8123924
ZNF37A	TCAM1P	0.8109661
ZNF37A	EME1	0.8319248
ZNF37A	NME1	0.8266781
LRRTM3	HOXB2	0.8123924
LRRTM3	NME2	0.8123924
LRRTM3	HOXB3	0.8123924
LRRTM3	ABCC3	0.8123924
LRRTM3	HOXB4	0.8123924
LRRTM3	COL1A1	0.8123924
RASGEF1A	EME1	0.8207124
CACNB2	TCAM1P	0.8115812
CACNB2	BIRC5	0.8116488
CACNB2	EME1	0.8223856
CACNB2	CSH2	0.8149064
CACNB2	NME1	0.8207124
CALHM1	NAA38	0.8180808
DNAJC1	EME1	0.8223856
FBXO18	CACNG5	0.8140395
FBXO18	TCAM1P	0.8190656
FBXO18	BIRC5	0.8203547
FBXO18	CSH2	0.8171838
ZNF22	PTRH2	0.8109661
ZNF438	BIRC5	0.8207124
ZNF438	EME1	0.8207124
OTUD1	TCAM1P	0.8115812
OTUD1	EME1	0.8223856
OTUD1	CSH2	0.8115812
OTUD1	NME1	0.8207124
SPAG6	BIRC5	0.8223856
SPAG6	EME1	0.8223856
CDNF	TCAM1P	0.8190656
CDNF	BIRC5	0.8167750
CDNF	CSH2	0.8203547
FXYD4	EME1	0.8207124
MYO3A	BIRC5	0.8145303
MYO3A	EME1	0.8207124
CCDC7	BIRC5	0.8109661
CUBN	TCAM1P	0.8140395
CUBN	BIRC5	0.8393145
CUBN	EME1	0.8223856
CUBN	GALR2	0.8147387
NET1	CACNG5	0.8190656
NET1	CSH2	0.8177651
ACBD7	RHBDF2	0.8207124
ACBD7	OTOP3	0.8140395
AIFM2	EME1	0.8123924
BAMBI	BIRC5	0.8195811
BAMBI	EME1	0.8207124
CAMK1D	EME1	0.8207124
CAMK1D	CSH2	0.8147387
CAMK1D	NME1	0.8180808
ECHDC3	EME1	0.8223856
ECHDC3	CSH2	0.8167750
GPR158	BIRC5	0.8109661
GPR158	EME1	0.8149064
GPR158	CSH2	0.8223856
NPFFR1	FAM104A	0.8109661
NPFFR1	SSTR2	0.8149064
NPFFR1	HN1	0.8223856
NPFFR1	SLC39A11	0.8147387
NPFFR1	NUP85	0.8207124
NPFFR1	PSMD12	0.8149064
PARG	CSH2	0.8180808
SFTA1P	PYCR1	0.8123924
SFTA1P	MRPL12	0.8123924
SFTA1P	BIRC5	0.8123924
SFTA1P	PSMD12	0.8123924
TMEM72	NAA38	0.8180808
WAC	BIRC5	0.8115812
WAC	EME1	0.8207124
ANKRD26	BIRC5	0.8115812
ANKRD26	TK1	0.8115812
ANKRD26	NME1	0.8180808
ANKRD26	SYNGR2	0.8147387
GAD2	CYB561	0.8223856
GAD2	LRRC37A3	0.8140395
GAD2	ABCA10	0.8207124
GAD2	PRR15L	0.8207124
GAD2	HOXB2	0.8223856
GAD2	KCNJ2	0.8195811
GAD2	NME2	0.8207124
GAD2	WIPI1	0.8319248
GAD2	NOL11	0.8319248
GAD2	FTSJ3	0.8223856
GAD2	CD300LB	0.8207124
GAD2	ST6GALNAC2	0.8180808
GAD2	DDX42	0.8223856
GAD2	UBE2Z	0.8207124
GAD2	ABCA5	0.8207124
GAD2	CYTH1	0.8147387
GAD2	HOXB3	0.8223856
GAD2	LLGL2	0.8180808
GAD2	TMC6	0.8145303
GAD2	ABCC3	0.8180808
GAD2	ERN1	0.8223856
GAD2	H3F3B	0.8207124
GAD2	HOXB6	0.8223856
GAD2	AFMID	0.8319248
GAD2	RNFT1	0.8207124
GAD2	CD79B	0.8223856
GAD2	COL1A1	0.8223856
GAD2	SLC39A11	0.8149064
GAD2	PLEKHM1P	0.8393145
GAD2	PRKAR1A	0.8147387
GAD2	USP36	0.8116488
GAD2	EVPL	0.8207124
GAD2	FAM117A	0.8207124
GAD2	AMZ2P1	0.8123924
GAD2	SLC16A5	0.8207124
GAD2	SOCS3	0.8223856
GAD2	FAM20A	0.8223856
GAD2	ACE	0.8223856
GAD2	DCAF7	0.8223856
GAD2	PSMD12	0.8223856
GAD2	SMARCD2	0.8223856
GAD2	SYNGR2	0.8319248
GAD2	TEX2	0.8140395
HMX2	NAA38	0.8180808
POLR3A	CSH2	0.8180808
RBM17	OTOP3	0.8140395
RSU1	CACNG5	0.8147387
RSU1	BIRC5	0.8393145
RSU1	EME1	0.8207124
RSU1	CSH2	0.8145303
IPMK	NAA38	0.8242698
PCDH15	PSMD12	0.8207124
ARL5B	TCAM1P	0.8109661
ARL5B	BIRC5	0.8115812
ARL5B	EME1	0.8207124
ARL5B	CSH2	0.8149064
ARL5B	TK1	0.8145303
ARL5B	NME1	0.8207124
DCLRE1C	TCAM1P	0.8109661
DCLRE1C	BIRC5	0.8147387
MPP7	BIRC5	0.8190656
MPP7	BTBD17	0.8207124
MYPN	SOX9	0.8203547
MYPN	NAA38	0.8207124
NMT2	BIRC5	0.8145303
NMT2	EME1	0.8207124
NMT2	CSH2	0.8319248
PRPF18	CACNG5	0.8190656
PRPF18	TCAM1P	0.8177651
PRPF18	CSH2	0.8177651
TACR2	EME1	0.8123924
ZEB1	BIRC5	0.8319248
ZEB1	EME1	0.8207124
ANKRD16	DNAI2	0.8147387
ANKRD16	BIRC5	0.8177651
ANKRD16	BRIP1	0.8177651
GTPBP4	GH1	0.8140395
GTPBP4	SLC25A19	0.8140395
GTPBP4	KCNH6	0.8116488
TRDMT1	BIRC5	0.8149064
TRDMT1	EME1	0.8207124
ARMC3	RHBDF2	0.8207124
ARMC3	BIRC5	0.8140395
CALML3	NME2	0.8147387
CALML3	HN1	0.8191232
CALML3	BIRC5	0.8195811
CALML3	EME1	0.8319248
CALML3	SLC39A11	0.8147387
CALML3	TK1	0.8393145
CALML3	NME1	0.8319248
CALML3	BRIP1	0.8190656
ENKUR	BIRC5	0.8109661
ENKUR	EME1	0.8140395
FAM107B	TCAM1P	0.8171838
FAM107B	BIRC5	0.8176810
FAM107B	EME1	0.8223856
FAM107B	CSH2	0.8203547
IL2RA	NAT9	0.8167750
IL2RA	TRIM65	0.8147387
IL2RA	BIRC5	0.8190656
IL2RA	ICT1	0.8109661
IL2RA	CSH2	0.8203547
ZNF248	HN1	0.8207124
LRRC18	PSMD12	0.8207124
CSGALNACT2	NME2	0.8207124
CSGALNACT2	EME1	0.8207124
ITIH5	EME1	0.8223856
ITIH5	CSH2	0.8115812
PDSS1	TMC8	0.8140395
ABI1	EME1	0.8207124
ABI1	CSH2	0.8207124
ASB13	TCAM1P	0.8190656
ASB13	EME1	0.8223856
ASB13	PTRH2	0.8145303
ASB13	CSH2	0.8203547
ASB13	LPO	0.8147387
CCDC3	TCAM1P	0.8145303
CCDC3	EME1	0.8207124
CCDC3	CSH2	0.8145303
UPF2	CACNG5	0.8190656
UPF2	CSH2	0.8167750
ACBD5	EME1	0.8207124
BMI1	NME2	0.8180808
BMI1	BIRC5	0.8223856
BMI1	EME1	0.8223856
BMI1	TK1	0.8223856
BMI1	NME1	0.8180808
NUDT5	GH1	0.8171838
NUDT5	OTOP2	0.8147387
NUDT5	CACNG1	0.8149064
NUDT5	OTOP3	0.8147387
RET	EME1	0.8207124
RET	CSH2	0.8180808
RPP38	CACNG5	0.8140395
RPP38	TCAM1P	0.8147387
ZNF33A	TCAM1P	0.8140395
ZNF33A	EME1	0.8319248
HSD17B7P2	HN1	0.8203547
HSD17B7P2	TCAM1P	0.8203547
HSD17B7P2	GH2	0.8177651
IDI2	SLC9A3R1	0.8177651
IDI2	BRIP1	0.8149064
MSRB2	TCAM1P	0.8115812
MSRB2	BIRC5	0.8116488
MSRB2	EME1	0.8223856
MSRB2	KPNB1	0.8207124
MSRB2	CSH2	0.8319248
MSRB2	BRIP1	0.8319248
PLXDC2	EME1	0.8156768
PLXDC2	CSH2	0.8223856
PLXDC2	NME1	0.8207124
ANKRD30A	HOXB13	0.8223856
ANKRD30A	HN1	0.8180808
ANKRD30A	BIRC5	0.8223856
ANKRD30A	EME1	0.8223856
ANKRD30A	SLC39A11	0.8121912
ANKRD30A	TK1	0.8223856
ANKRD30A	LRRC59	0.8223856
ANKRD30A	NME1	0.8242698
ANKRD30A	KIF18B	0.8223856
PFKFB3	ATP5H	0.8147387
PFKFB3	EME1	0.8207124
KIF5B	BIRC5	0.8116488
KIF5B	EME1	0.8207124
SUV39H2	FADS6	0.8140395
SUV39H2	OTOP2	0.8319248
SUV39H2	CD300LB	0.8319248
SUV39H2	CACNG1	0.8149064
SUV39H2	SLC25A19	0.8109661
SUV39H2	NACA2	0.8109661
SUV39H2	OTOP3	0.8319248
ARHGAP12	BIRC5	0.8116488
ARHGAP12	EME1	0.8207124
ARHGAP12	TK1	0.8319248
ARHGAP12	NME1	0.8180808
CELF2	BIRC5	0.8123924
CELF2	EME1	0.8319248
CELF2	CSH2	0.8393145
CELF2	TK1	0.8123924
CELF2	NME1	0.8223856
CELF2	GALR2	0.8177651
ITIH2	BIRC5	0.8123924
ITIH2	EME1	0.8223856
MTPAP	BIRC5	0.8203547
UCMA	INTS2	0.8147387
UCMA	MIF4GD	0.8147387
UCMA	TANC2	0.8203547
UCMA	HELZ	0.8140395
UCMA	PSMD12	0.8149064
UCMA	MAP3K3	0.8177651
UCMA	SMURF2	0.8195811
UCMA	TEX2	0.8177651
IL15RA	CACNG5	0.8177651
IL15RA	TCAM1P	0.8203547
IL15RA	BIRC5	0.8167750
IL15RA	EME1	0.8223856
IL15RA	CSH2	0.8190656
MASTL	OTOP3	0.8207124
NEBL	EME1	0.8223856
RAB18	BIRC5	0.8140395
RAB18	EME1	0.8207124
CHAT	NAA38	0.8180808
FAM171A1	BIRC5	0.8109661
FAM171A1	CSH2	0.8145303
BEND7	TCAM1P	0.8203547
BEND7	EME1	0.8223856
BEND7	CSH2	0.8167750
FZD8	TAC4	0.8147387
FZD8	EME1	0.8207124
LYZL2	LRRC37A3	0.8149064
PTER	TCAM1P	0.8109661
PTER	BIRC5	0.8167750
PTER	CSH2	0.8109661
SLC18A3	NUP85	0.8114853
DUSP13	GH1	0.8180808
DUSP13	CACNG1	0.8180808
DUSP13	SLC25A19	0.8180808
IDI1	HN1	0.8109661
IDI1	GH2	0.8149064
PRTFDC1	EME1	0.8149064
ST8SIA6	TBC1D3P2	0.8147387
ST8SIA6	BIRC5	0.8319248
ST8SIA6	EME1	0.8207124
APBB1IP	CACNG5	0.8109661
APBB1IP	CPSF4L	0.8147387
APBB1IP	BIRC5	0.8319248
APBB1IP	EME1	0.8223856
APBB1IP	CSH2	0.8223856
APBB1IP	NME1	0.8207124
CXCL12	EME1	0.8223856
HSPA14	GH1	0.8177651
HSPA14	BIRC5	0.8190656
HSPA14	CSH2	0.8195811
CCNY	HOXB13	0.8147387
CCNY	BIRC5	0.8115812
CCNY	EME1	0.8319248
ITGB1	BIRC5	0.8109661
MCM10	GH1	0.8319248
MCM10	ANKRD40	0.8180808
MCM10	DNAH17	0.8123924
MCM10	PDK2	0.8207124
MCM10	TTLL6	0.8180808
MCM10	FADS6	0.8149064
MCM10	GRB2	0.8115812
MCM10	LRRC37A3	0.8176810
MCM10	PCTP	0.8207124
MCM10	SOX9	0.8109661
MCM10	TBX4	0.8393145
MCM10	ABCA10	0.8116488
MCM10	DNAI2	0.8156768
MCM10	OSBPL7	0.8180808
MCM10	RAB37	0.8319248
MCM10	SCN4A	0.8319248
MCM10	FAM104A	0.8115812
MCM10	KCNJ2	0.8116488
MCM10	MAP2K6	0.8203547
MCM10	NAT9	0.8115812
MCM10	SPOP	0.8207124
MCM10	MARCH10	0.8203547
MCM10	SDK2	0.8167750
MCM10	SSTR2	0.8145303
MCM10	ABCA6	0.8116488
MCM10	COG1	0.8319248
MCM10	KCTD2	0.8319248
MCM10	MED13	0.8109661
MCM10	WIPI1	0.8190656
MCM10	APOH	0.8223856
MCM10	CD300E	0.8319248
MCM10	INTS2	0.8147387
MCM10	PNPO	0.8180808
MCM10	RGS9	0.8176810
MCM10	CD300A	0.8223856
MCM10	GRIN2C	0.8109661
MCM10	PPM1D	0.8149064
MCM10	STRADA	0.8195811
MCM10	ATP5H	0.8109661
MCM10	MIF4GD	0.8115812
MCM10	OTOP2	0.8145303
MCM10	PRCD	0.8223856
MCM10	PSMC5	0.8147387
MCM10	CCDC47	0.8109661
MCM10	CD300LB	0.8223856
MCM10	DDX42	0.8116488
MCM10	WFIKKN2	0.8180808
MCM10	APPBP2	0.8195811
MCM10	CDC42EP4	0.8140395
MCM10	SLC25A19	0.8116488
MCM10	TANC2	0.8393145
MCM10	PPP1R9B	0.8207124
MCM10	TMEM92	0.8207124
MCM10	UNC13D	0.8223856
MCM10	WBP2	0.8223856
MCM10	PITPNC1	0.8116488
MCM10	ARMC7	0.8149064
MCM10	FDXR	0.8115812
MCM10	KIAA0195	0.8319248
MCM10	NACA2	0.8145303
MCM10	ABCA5	0.8140395
MCM10	AXIN2	0.8116488
MCM10	RSAD1	0.8207124
MCM10	ICT1	0.8147387
MCM10	ITGA3	0.8207124
MCM10	ERN1	0.8145303
MCM10	GGA3	0.8319248
MCM10	TBKBP1	0.8180808
MCM10	TBX21	0.8180808
MCM10	MRPS7	0.8147387
MCM10	TACO1	0.8145303
MCM10	TMEM104	0.8145303
MCM10	USH1G	0.8319248
MCM10	CACNA1G	0.8180808
MCM10	CD300LF	0.8319248
MCM10	NT5C	0.8145303
MCM10	OTOP3	0.8149064
MCM10	ABI3	0.8180808
MCM10	CD79B	0.8145303
MCM10	KCNH6	0.8319248
MCM10	SLC9A3R1	0.8109661
MCM10	TBX2	0.8393145
MCM10	GNGT2	0.8180808
MCM10	CDR2L	0.8145303
MCM10	SAMD14	0.8207124
MCM10	PRKAR1A	0.8393145
MCM10	TMEM100	0.8207124
MCM10	CASKIN2	0.8223856
MCM10	KCNJ16	0.8115812
MCM10	GNA13	0.8203547
MCM10	BCAS3	0.8176810
MCM10	EXOC7	0.8223856
MCM10	SCRN2	0.8180808
MCM10	AMZ2P1	0.8123924
MCM10	HOXB5	0.8207124
MCM10	LIMD2	0.8149064
MCM10	MRC2	0.8116488
MCM10	SLC16A5	0.8115812
MCM10	CACNG4	0.8223856
MCM10	FAM20A	0.8393145
MCM10	ABCA8	0.8149064
MCM10	ACE	0.8319248
MCM10	DCAF7	0.8140395
MCM10	ICAM2	0.8319248
MCM10	MAP3K3	0.8393145
MCM10	TLK2	0.8190656
MCM10	NXPH3	0.8207124
MCM10	PRKCA	0.8115812
MCM10	SMURF2	0.8167750
MCM10	TEX2	0.8195811
MCM10	MRPL10	0.8180808
MCM10	SGCA	0.8207124
PIP4K2A	NME2	0.8180808
PIP4K2A	BIRC5	0.8223856
PIP4K2A	EME1	0.8223856
PIP4K2A	TK1	0.8223856
PIP4K2A	NME1	0.8180808
PTF1A	LRRC37A3	0.8177651
PTF1A	SOX9	0.8121912
PTF1A	MED13	0.8109661
PTF1A	STRADA	0.8147387
PTF1A	PSMC5	0.8147387
PTF1A	FTSJ3	0.8147387
PTF1A	PPP1R9B	0.8147387
PTF1A	NACA2	0.8147387
PTF1A	CYTH1	0.8147387
PTF1A	PRKAR1A	0.8205184
PTF1A	USP32	0.8140395
PTF1A	BCAS3	0.8147387
PTF1A	TEX2	0.8147387
SVIL	BIRC5	0.8203547
CALML5	DNAI2	0.8109661
CALML5	MARCH10	0.8190656
CALML5	APOH	0.8223856
CALML5	CD300E	0.8149064
CALML5	NOL11	0.8177651
CALML5	CD300A	0.8149064
CALML5	FOXJ1	0.8115812
CALML5	SUMO2	0.8147387
CALML5	METTL2A	0.8190656
CALML5	SLC25A19	0.8116488
CALML5	HN1	0.8109661
CALML5	ARMC7	0.8145303
CALML5	TSEN54	0.8147387
CALML5	TACO1	0.8177651
CALML5	CD300LF	0.8116488
CALML5	KCNH6	0.8393145
CALML5	TK1	0.8171838
CALML5	CDR2L	0.8115812
CALML5	DCAF7	0.8190656
CALML5	PSMD12	0.8190656
CALML5	SYNGR2	0.8177651
CALML5	PGS1	0.8190656
KLF6	EME1	0.8223856
KLF6	NME1	0.8223856
LARP4B	NUP85	0.8145303
NRP1	BIRC5	0.8116488
NRP1	EME1	0.8223856
CUL2	HOXB13	0.8147387
CUL2	BIRC5	0.8140395
CUL2	EME1	0.8116488
CUL2	TK1	0.8190656
GJD4	SLC35B1	0.8190656
GJD4	TAC4	0.8195811
GJD4	NOL11	0.8109661
GJD4	AFMID	0.8147387
GJD4	TK1	0.8115812
KIAA1462	BIRC5	0.8393145
KIAA1462	EME1	0.8207124
OLAH	TCAM1P	0.8140395
OLAH	BIRC5	0.8116488
OLAH	EME1	0.8207124
AKR1E2	TMEM196	0.8100121
AKR1E2	MMD2	0.8266781
ATE1	NEUROD6	0.8266781
ECD	TBRG4	0.8266781
ECD	TBX20	0.8157978
ECD	ACTL6B	0.8195695
ECD	MMD2	0.8350630
FAM178A	DDX56	0.8266781
FAM178A	TBRG4	0.8266781
FAM178A	WBSCR16	0.8166124
FAM178A	GARS	0.8143368
FAM178A	MRPS17	0.8158667
FAM178A	SUN3	0.8136574
FAM178A	ZP3	0.8111823
FAM178A	SEC61G	0.8158667
FAM178A	PPIA	0.8266781
FAM178A	POLR2J	0.8157951
FAM178A	MRPS24	0.8266781
FAM178A	POU6F2	0.8195695
FAM188A	NUDT1	0.8235650
FAM188A	FEZF1	0.8223856
FAM21A	DDX56	0.8280757
FAM21A	POP7	0.8275893
FAM21A	PSMG3	0.8175583
FAM21A	ACTL6B	0.8107513
FAM21A	PPIA	0.8280757
FAM21A	SHFM1	0.8265299
FRMD4A	TBRG4	0.8188360
FRMD4A	FEZF1	0.8195695
KIF20B	POP7	0.8157951
KIF20B	TBRG4	0.8239841
KIF20B	BRI3	0.8239841
KIF20B	GNB2	0.8157951
KIF20B	CCM2	0.8239841
KIF20B	COPS6	0.8239841
KIF20B	MOSPD3	0.8157951
KIF20B	DBNL	0.8239841
KIF20B	BUD31	0.8239841
KIF20B	SEC61G	0.8158667
KIF20B	ACTL6B	0.8157951
KIF20B	POLR2J	0.8157951
KIF20B	SHFM1	0.8239841
KIF20B	TP53TG1	0.8157951
KIN	TBRG4	0.8280757
KIN	NXPH1	0.8157951
KIN	SEPT14	0.8280757
KIN	NEUROD6	0.8327504
KIN	MMD2	0.8266781
LRRC20	GHRHR	0.8263746
LRRC20	IGF2BP3	0.8111823
LRRC20	ZNF92	0.8177291
LRRC20	DPY19L2P1	0.8115410
LRRC20	CBX3	0.8316391
LRRC20	DBF4	0.8239841
LRRC20	TAS2R41	0.8157951
LRRC20	TBX20	0.8136574
LRRC20	DLX5	0.8239841
LRRC20	CRHR2	0.8133340
LRRC20	ANLN	0.8350630
LRRC20	TAS2R40	0.8157951
LRRC20	POU6F2	0.8263746
LRRC20	SNORA22	0.8108936
OAT	GNAT3	0.8164943
OAT	TAS2R41	0.8195695
OAT	NEUROD6	0.8263746
OAT	SNORA22	0.8100121
PPP1R3C	TAS2R41	0.8157951
PPP1R3C	NEUROD6	0.8266781
SEMA4G	SUN3	0.8136574
TACC2	TAS2R41	0.8157951
TACC2	SNORA22	0.8133340
TNKS2	GNAT3	0.8100121
TNKS2	OR2F2	0.8157951
TNKS2	MRPS17	0.8158667
TNKS2	OR2A12	0.8157951
TNKS2	SEC61G	0.8158667
TNKS2	SNORA22	0.8280757
UBTD1	NUP205	0.8157951
UBTD1	DUS4L	0.8157951
UBTD1	TBX20	0.8195695
UBTD1	GNGT1	0.8239841
UBTD1	ANLN	0.8157951
UBTD1	TAS2R40	0.8195695
VIM	TBX20	0.8188360
VIM	NEUROD6	0.8298482
VIM	FEZF1	0.8223856
ZCCHC24	EZH2	0.8195695
ARHGAP21	GNAT3	0.8157978
ARHGAP21	NXPH1	0.8100121
ARHGAP21	POU6F2	0.8299161
ARHGAP21	SNORA22	0.8206404
ATAD1	MCM7	0.8239841
ATAD1	TAS2R41	0.8162490
BTAF1	GNAT3	0.8133340
BTAF1	WBSCR16	0.8137636
BTAF1	MRPS17	0.8158667
BTAF1	SEC61G	0.8158667
BTAF1	SEPT14	0.8158667
BTAF1	MMD2	0.8101526
BTAF1	CHCHD2	0.8158667
DOCK1	TAS2R41	0.8157951
EPC1	FEZF1	0.8143368
EPC1	SHFM1	0.8126353
EPC1	SNORA22	0.8112274
FAM175B	SNORA22	0.8100121
HELLS	GPR85	0.8195695
HELLS	POP7	0.8157951
HELLS	SLC26A5	0.8157951
HELLS	BRI3	0.8266781
HELLS	WBSCR16	0.8198668
HELLS	HSPB1	0.8171096
HELLS	ARPC1A	0.8157951
HELLS	CYP3A5	0.8157951
HELLS	ASZ1	0.8157951
HELLS	ARF5	0.8157951
HELLS	CHRM2	0.8195695
HELLS	GNGT1	0.8266781
HELLS	SEC61G	0.8158667
HELLS	NEUROD6	0.8266781
HELLS	PON1	0.8266781
HELLS	KPNA7	0.8157951
HELLS	MUC12	0.8143368
HELLS	TMEM60	0.8101526
HELLS	DTX2	0.8156322
HELLS	UPP1	0.8266781
HELLS	POM121C	0.8130245
HELLS	ASB4	0.8266781
HELLS	SHFM1	0.8157951
HELLS	RPL13AP17	0.8316391
HELLS	ASL	0.8239841
JMJD1C	POP7	0.8195695
JMJD1C	TBRG4	0.8319287
JMJD1C	COPS6	0.8263746
JMJD1C	BUD31	0.8263746
JMJD1C	NEUROD6	0.8266781
JMJD1C	POLR2J	0.8100744
JMJD1C	SHFM1	0.8239841
JMJD1C	SNORA22	0.8251006
KCNIP2	SUN3	0.8199469
KCNIP2	ANLN	0.8195695
KCNIP2	NPSR1	0.8266781
MGMT	NEUROD6	0.8263746
MGMT	ACTL6B	0.8257467
MGMT	MMD2	0.8245964
MGMT	SNORA22	0.8199469
PBLD	GNAT3	0.8263746
PBLD	EZH2	0.8195695
PBLD	TBX20	0.8140220
PBLD	FEZF1	0.8157951
PBLD	ANLN	0.8350630
PBLD	NPSR1	0.8263746
PBLD	POU6F2	0.8200613
PLCE1	GNAT3	0.8133340
PLCE1	TAS2R41	0.8195695
SFTPD	EZH2	0.8157951
ZNF365	TBRG4	0.8280757
ZNF365	TBX20	0.8266781
ADO	TBRG4	0.8280757
ADO	TBX20	0.8100121
ADO	SNORA22	0.8164943
ANXA2P3	TBRG4	0.8266781
ANXA2P3	CBX3	0.8195695
ANXA2P3	DBF4	0.8195695
ANXA2P3	TBX20	0.8266781
ANXA2P3	GGCT	0.8100121
ANXA2P3	FEZF1	0.8100744
ANXA2P3	ANLN	0.8266781
ANXA2P3	POLD2	0.8100121
ANXA2P3	ZNF3	0.8100121
ANXA2P3	POU6F2	0.8266781
ANXA8L1	GATSL2	0.8130245
ANXA8L1	CBX3	0.8116440
ANXA8L1	AZGP1	0.8100121
ANXA8L1	HNRNPA2B1	0.8116440
ANXA8L1	INHBA	0.8233091
ANXA8L1	ANLN	0.8299161
ANXA8L1	SHFM1	0.8100121
ANXA8L1	STK31	0.8199469
ANXA8L1	TSPAN13	0.8112274
BMS1	TFAMP1	0.8111823
BMS1	NXPH1	0.8263746
BMS1	TMEM196	0.8109944
BMS1	SEPT14	0.8280757
BMS1	PSMG3	0.8101526
BMS1	PPIA	0.8280757
BMS1	HTR5A	0.8157951
BMS1	MMD2	0.8386169
BMS1	SNORA22	0.8241237
C1QL3	MYH16	0.8100121
C1QL3	CBX3	0.8319287
C1QL3	MMD2	0.8280757
C1QL3	ANLN	0.8303602
CALY	DDX56	0.8239841
CALY	TTC26	0.8195695
CALY	CCT6A	0.8158667
CALY	DUS4L	0.8128252
CALY	ARMC10	0.8128252
CALY	ZNF92	0.8157978
CALY	GARS	0.8195695
CALY	AVL9	0.8100121
CALY	CBX3	0.8195695
CALY	NFE2L3	0.8195695
CALY	OSBPL3	0.8195695
CALY	DNAJC2	0.8128252
CALY	MCM7	0.8128252
CALY	POLM	0.8239841
CALY	TBX20	0.8195695
CALY	TFR2	0.8128252
CALY	GGCT	0.8195695
CALY	INHBA	0.8157951
CALY	ZNF117	0.8115410
CALY	POLD2	0.8239841
CALY	STK31	0.8195695
CALY	POU6F2	0.8157951
DDX21	POP7	0.8195695
DDX21	FASTK	0.8128252
DDX21	TBRG4	0.8266781
DDX21	BRI3	0.8100121
DDX21	TMEM196	0.8112274
DDX21	PILRB	0.8100121
DDX21	CCM2	0.8266781
DDX21	COPS6	0.8266781
DDX21	ARF5	0.8157951
DDX21	FAM183B	0.8112274
DDX21	SNORA5A	0.8100121
DDX21	CDK5	0.8128252
[truncated: 589,379 more rows]
