# Supplementary material for: Predicting Human Genetic Interactions from Cancer Genome Evolution
Source: PLoS One. 2015 May 1;10(5):e0125795. doi: 10.1371/journal.pone.0125795 (PMC4416779; doi:10.1371/journal.pone.0125795)
Supplement: S1 Table — (XLSX) [file pone.0125795.s003.xlsx]

## Sheet: Sheet1
geneA_Symbol	geneB_Symbol	class	homozygous_del	heterozygous_del	mixed_del	co_underexpression	expression_up_down
CHD1	CBX4	Neg	0	0.234078	0.228814	0.00754717	0.242857
ZMYND8	CBX4	Neg	0	0.0948617	0	0.0196078	0.227273
ACTL6A	HDAC5	Neg	0.0285714	0.124579	0.0555556	0.0136674	0.537408
BRD4	SETD2	Neg	0.0123457	0.236201	0.1875	0.232451	0.0461032
SMYD2	SETD2	Neg	0.0123457	0.12142	0.279279	0.0543033	0.246332
FBXO11	NAP1L4	Neg	0	0.14032	0.0857143	0.0367776	0.264175
BLM	VCP	Neg	0.03125	0.239124	0.0882353	0	0.240964
KRAS	THOC1	Neg	0	0.166741	0.261905	0.0426716	0.236544
BLM	MMS22L	Neg	0.011236	0.25177	0.2	NaN	NA
KRAS	TAF1	Neg	0	0.131868	0.315789	0.128848	0.122122
KRAS	MAP2K1	Neg	0	0.182665	0.222222	0.17374	0.147059
BLM	ELK4	Neg	0.0833333	0.166435	0.45	0.00416667	0.0769231
BLM	RPS14	Neg	0	0.286375	0.292683	0	0.56
BLM	ICK	Neg	0	0.225863	0.352941	0.00331126	0.29274
BLM	XIAP	Neg	0	0.196006	0.388889	0	0.313625
BLM	SNRNP200	Neg	0	0.14741	0.238095	0.00704225	0.183908
BLM	POU3F3	Neg	0	0.160373	0.185185	0	0.422222
BLM	SUPT5H	Neg	0	0.227561	0.230769	0	0.396552
BLM	RPS27A	Neg	0	0.155129	0.173913	0	0.218391
BLM	ACTR5	Neg	0	0.159825	0.130435	0	0.190141
BLM	RPL37	Neg	0	0.18356	0.388889	0	0.450382
BLM	RAD23B	Neg	0	0.276516	0.111111	0	0.281579
BLM	TRIM15	Neg	0	0.210993	0.162162	0	0.207317
BLM	TRIM8	Neg	0.02	0.26801	0.234375	0	0.554817
BLM	TREX2	Neg	0	0.193816	0.227273	0.0119048	0.322581
BLM	RPL14	Neg	0	0.233307	0.235294	0	0.305921
BLM	RREB1	Neg	0	0.219889	0.295082	0.00136054	0.214744
BLM	RPL7	Neg	0	0.16922	0.25	0	0.213115
BLM	ALDH3B1	Neg	0	0.225821	0.344828	0	0.806338
BLM	RPS19	Neg	0	0.254347	0.266667	0	0.421053
BLM	MORF4L2	Neg	0	0.200204	0.375	0.00990099	0.339869
BLM	HIST1H2AI	Neg	0	0.223414	0.2	NaN	NA
BLM	NDUFA13	Neg	0	0.246878	0.206897	0	0.485549
BLM	KLF16	Neg	0.030303	0.332143	0.353535	0	0.45
BLM	CSNK2B	Neg	0	0.213999	0.097561	0	0.178947
BLM	CARS2	Neg	0	0.315392	0.294118	0	0.42069
BLM	AKR1B1	Neg	0	0.180387	0.111111	0	0.397059
BLM	RAMP1	Neg	0	0.220826	0.305556	0	0.31769
BLM	PSMD1	Neg	0	0.216995	0.292308	0	0.0985915
BLM	HES5	Neg	0	0.250639	0.318182	0	0.245283
BLM	RPL23A	Neg	0	0.263415	0.5	0	0.282443
BLM	CEBPD	Neg	0	0.180012	0.242424	0	0.553259
KRAS	PRPF31	Neg	0	0.163265	0.162162	0.0163043	0.468975
KRAS	JMJD4	Neg	0	0.121524	0.0769231	0.00660066	0.577406
KRAS	MTNR1A	Neg	0.024	0.174491	0.232258	0.230924	0.0292398
KRAS	DIRAS3	Neg	0	0.131505	0.133333	0.119469	0.128908
KRAS	RPS19	Neg	0	0.160872	0.15625	0.00852273	0.434084
KRAS	ZNF764	Neg	0	0.157241	0.15	0.0103806	0.147493
KRAS	SVIL	Neg	0	0.152542	0.147059	0.0582396	0.0544431
KRAS	RNFT1	Neg	0	0.166918	0.117647	0.150498	0.0451306
KRAS	KDM5B	Neg	0	0.130129	0.1875	0.0868902	0.0492754
KRAS	CD83	Neg	0	0.116498	0.0697674	0.047025	0.154221
KRAS	CWC22	Neg	0	0.119155	0.147059	0.125	0.133984
KRAS	MFHAS1	Neg	0.0195122	0.162941	0.209486	0.176991	0.0583333
KRAS	TTC27	Neg	0	0.117038	0.24	0.0490798	0.234742
KRAS	NXT2	Neg	0	0.129657	0.176471	0.126276	0.0798122
KRAS	PNPLA4	Neg	0	0.152235	0.16129	0.0449575	0.0631759
KRAS	SFPQ	Neg	0	0.128609	0.0769231	0.0140351	0.11215
KRAS	NUP98	Neg	0	0.180846	0.172414	0.130928	0.0951493
KRAS	TBC1D8	Neg	0	0.114952	0.0588235	0.0742638	0.155676
KRAS	LMLN	Neg	0	0.140187	0.137931	0.048062	0.129555
KRAS	ANAPC10	Neg	0	0.173422	0.354839	0.0784314	0.129693
KRAS	HKDC1	Neg	0	0.160463	0.121951	0.0261628	0.117194
KRAS	NONO	Neg	0	0.131965	0.315789	0.110769	0.555404
KRAS	SLC9A8	Neg	0	0.0861813	0.0588235	0.0446247	0.136602
KRAS	ADAM10	Neg	0	0.181302	0.111111	0.199449	0.0522648
KRAS	RPL18A	Neg	0	0.176284	0.15625	0.00595238	0.264234
KRAS	PRPF3	Neg	0	0.0797297	0.111111	0.0193906	0.459581
KRAS	COCH	Neg	0	0.153916	0.205882	0.091024	0.154915
KRAS	SNRPD2	Neg	0	0.169061	0.097561	0	0.391935
KRAS	NAB1	Neg	0	0.127614	0.153846	0.085086	0.139095
KRAS	NAPA	Neg	0	0.176408	0.0888889	0.0920693	0.186202
KRAS	C16ORF72	Neg	0	0.163747	0.148148	NaN	NA
KRAS	STK32A	Neg	0	0.153415	0.268293	0.0481928	0.14799
KRAS	BCAS2	Neg	0	0.121777	0.0983607	0.109745	0.0596085
KRAS	CCDC114	Neg	0	0.172932	0.097561	0.0149502	0.147309
KRAS	NHEJ1	Neg	0	0.140745	0.134615	0.0504854	0.116638
MUS81	CREBBP	Neg	0	0.193265	0.244444	0.0160966	0.167504
MUS81	ZNF496	Neg	0	0.126214	0.111111	0.056338	0.093617
MUS81	ATXN7L1	Neg	0	0.154424	0.0833333	0.0216049	0.18593
MUS81	ZNF181	Neg	0	0.179891	0.0869565	0.0275482	0.194229
MUS81	BRD9	Neg	0.0243902	0.16654	0.166667	0.0649351	0.118321
MUS81	LTK	Neg	0	0.232172	0.258824	0.0786651	0.126951
MUS81	TMEM209	Neg	0	0.157005	0	0.0160643	0.274052
MUS81	ZNF17	Neg	0	0.188751	0.117647	0.0373599	0.172165
MUS81	ZNF358	Neg	0	0.221374	0.27451	0.0508772	0.088
MUS81	FANCD2	Neg	0	0.159618	0.0806452	0	0.180124
MUS81	CCT7	Neg	0	0.152973	0.142857	0.0247934	0.42654
MUS81	PLEK2	Neg	0	0.206556	0.153846	0.00374532	0.097973
MUS81	CDK5RAP2	Neg	0	0.212593	0.115385	0.0143885	0.179134
MUS81	POLD2	Neg	0	0.126786	0.117647	0.0333333	0.28
MUS81	TIMELESS	Neg	0	0.179315	0.0434783	0.0172414	0.414141
MUS81	DNAJB9	Neg	0	0.155259	0.0769231	0.0106762	0.185507
MUS81	KPNA6	Neg	0	0.198927	0.137931	0.00863558	0.282528
MUS81	TFB1M	Neg	0	0.213329	0.183908	0.0181818	0.240331
MUS81	TRIM24	Neg	0	0.159397	0.0540541	0.00653595	0.337662
MUS81	RAMP1	Neg	0	0.189011	0.148936	0.0313043	0.155653
MUS81	BRAF	Neg	0.027027	0.161316	0.0526316	0.015625	0.323944
MUS81	STIL	Neg	0	0.199713	0.16129	0.0106383	0.4125
MUS81	ZNF142	Neg	0	0.178554	0.140351	0.0329218	0.132143
MUS81	RFC1	Neg	0	0.226355	0.142857	0.00927644	0.265668
MUS81	IDH2	Neg	0	0.22688	0.190476	0.0315457	0.165789
MUS81	DDX23	Neg	0	0.174501	0.09375	0.027907	0.203704
MUS81	GTPBP8	Neg	0	0.13848	0.125	0.00970874	0.20155
MUS81	MDFI	Neg	0	0.187035	0.1875	0.0355731	0.301105
MUS81	WRN	Neg	0.0119048	0.19326	0.201923	0.0176678	0.228883
MUS81	SAMD4B	Neg	0	0.182076	0.103448	0.0205279	0.201405
MUS81	DUS3L	Neg	0	0.228582	0.18	0.0946746	0.146465
MUS81	INO80	Neg	0	0.232475	0.256098	0.029304	0.165138
MUS81	ALMS1	Neg	0	0.153129	0.176471	0.0123077	0.191542
MUS81	SNW1	Neg	0	0.205644	0.139535	0.036965	0.22003
MUS81	PIGB	Neg	0	0.231417	0.175	0.0319905	0.0934479
MUS81	VCP	Neg	0	0.211707	0.121212	0.0116279	0.343511
MUS81	POLR3K	Neg	0	0.196847	0.24	0.028777	0.294416
MUS81	XIAP	Neg	0	0.176248	0.352941	0.0141443	0.228166
MUS81	ELK4	Neg	0	0.131655	0.384615	0.0105263	0.29803
MUS81	RFTN1	Neg	0	0.160923	0.113208	0.0428571	0.186047
MUS81	BLOC1S1	Neg	0	0.174205	0.08	0.0779817	0.0562771
MUS81	SFPQ	Neg	0.05	0.2008	0.136364	0	0.17801
MUS81	KIAA2026	Neg	0.00826446	0.206561	0.220779	0.0169972	0.212932
MUS81	MBP	Neg	0	0.210403	0.2125	0.0446009	0.192417
MUS81	PCNXL2	Neg	0.037037	0.125424	0.133333	0.0314961	0.270115
MUS81	SF3A2	Neg	0	0.232558	0.222222	0.0591716	0.21028
PTEN	TXNDC11	Neg	0.00326797	0.213014	0.2375	0.233556	0.0654788
PTEN	CFB	Neg	0.0030581	0.201297	0.161954	0.0840438	0.124267
PTEN	SUV39H1	Neg	0.0148515	0.249903	0.268382	0.00504202	0.616377
PTEN	HES5	Neg	0.0171429	0.260558	0.275424	0.114376	0.0850291
PTEN	MXD1	Neg	0.00581395	0.151886	0.104712	0.106189	0.0446377
PTEN	TTC31	Neg	0.00576369	0.146195	0.0947368	0.0501374	0.107296
PTEN	EME2	Neg	0.00983607	0.248037	0.256158	0.00829302	0.0634304
PTEN	OPRL1	Neg	0	0.101489	0.0599251	0.179929	0.067036
PTEN	OSBP2	Neg	0.0111111	0.30285	0.369668	0.0443038	0.221249
PTEN	RFTN1	Neg	0.0057971	0.235938	0.233184	0.259514	0.0153499
PTEN	PBX3	Neg	0.00660066	0.274404	0.251244	0.171246	0.0409412
PTEN	FBXL6	Neg	0.00421941	0.150399	0.122677	0.00564334	0.417105
PTEN	PIGN	Neg	0.034384	0.281993	0.379374	0.141816	0.0761264
PTEN	POLM	Neg	0	0.139824	0.108108	0.0145673	0.248551
PTEN	TUBA1A	Neg	0.0027933	0.199938	0.143885	0.14973	0.057565
PTEN	UBAP2L	Neg	0	0.116948	0.0371622	0.0345622	0.449588
PTEN	CDC42EP5	Neg	0.00311526	0.237981	0.173127	0.180121	0.0355231
PTEN	ENO2	Neg	0.0184615	0.183871	0.163158	0.0605327	0.269027
PTEN	BLOC1S1	Neg	0.0056338	0.191824	0.141119	0.0814768	0.0892754
PTEN	HES6	Neg	0.0234987	0.230265	0.247984	0.0127841	0.550734
PTEN	IFIH1	Neg	0.0056338	0.163819	0.145278	0.143086	0.0773399
PTEN	CYB5R3	Neg	0.030303	0.316771	0.390192	0.172687	0.050282
PTEN	PSMB2	Neg	0	0.211642	0.156962	0.0207824	0.479975
PTEN	SLC36A1	Neg	0.00859599	0.267925	0.206897	0.0720839	0.0432602
PTEN	THBD	Neg	0.00719425	0.129725	0.124204	0.190117	0.0156636
PTEN	CARS2	Neg	0.0185185	0.307109	0.368421	0.0407547	0.238506
PTEN	NOTCH1	Neg	0.00327869	0.277381	0.27685	0.104526	0.0297961
PTEN	PPAP2B	Neg	0.00597015	0.205687	0.15051	0.295132	0.0208145
PTEN	HEATR6	Neg	0.00325733	0.202295	0.163934	0.0479549	0.114856
PTEN	LLGL2	Neg	0	0.193232	0.157609	0.0981803	0.0700512
PTEN	SLC25A6	Neg	0.0104167	0.275518	0.316547	0.040724	0.121023
PTEN	KIAA0196	Neg	0.00858369	0.126712	0.108108	0.122298	0.165034
PTEN	PKMYT1	Neg	0.00655738	0.24438	0.253695	0	0.545153
PTEN	HAGHL	Neg	0.0127389	0.250363	0.256595	0.0029615	0.347294
PTEN	RASSF2	Neg	0.00714286	0.155677	0.136646	0.277861	0.0300533
PTEN	SOCS1	Neg	0.00332226	0.210575	0.244332	0.028352	0.0536613
PTEN	TRIM24	Neg	0.00851064	0.160244	0.121212	0.055269	0.222795
PTTG1	POLR3K	Neg	0.0338983	0.302879	0.304878	0	0.11828
PTTG1	CDK5RAP2	Neg	0	0.303276	0.164179	0.020979	0.645161
PTTG1	CSNK2B	Neg	0	0.194706	0.0862069	0	0.223881
PTTG1	XIAP	Neg	0	0.237758	0.258065	0	0.471883
PTTG1	KPNA6	Neg	0	0.240791	0.148148	0.00290698	0.510669
PTTG1	NUMA1	Neg	0.0727273	0.190378	0.0727273	0	0.571429
PTTG1	CASP3	Neg	0.028777	0.362388	0.396313	0	0.270588
PTTG1	TRIM15	Neg	0	0.198406	0.12	0	0.365854
PTTG1	B2M	Neg	0.0574713	0.341647	0.341463	0.00304878	0.610451
PTTG1	WRN	Neg	0.00588235	0.294467	0.378676	0	0.561321
PTTG1	FXYD1	Neg	0	0.227437	0.232558	0.00985545	0.537245
PTTG1	KISS1R	Neg	0.025	0.348972	0.421053	0	0.55
PTTG1	POLM	Neg	0	0.175667	0.166667	0.030303	0.359223
PTTG1	ZNF358	Neg	0.0172414	0.313935	0.349398	0.00373134	0.508257
PTTG1	DCAF17	Neg	0.0196078	0.148625	0.0740741	0.0112045	0.380208
PTTG1	ZNF142	Neg	0.0793651	0.231929	0.25641	0	0.472222
PTTG1	PCNXL2	Neg	0	0.134804	0.133333	0	0.443548
PTTG1	NT5M	Neg	0.0449438	0.344895	0.269565	0	0.296569
PTTG1	PSMA3	Neg	0.0227273	0.300541	0.288136	0	0.114865
PTTG1	ARNTL2	Neg	0	0.162462	0.196078	0	0.37013
PTTG1	ZBTB48	Neg	0.0243902	0.246204	0.214286	0.00757576	0.394495
PTTG1	EZR	Neg	0	0.262117	0.245902	0.0277778	0.517426
PTTG1	CREBBP	Neg	0.0327869	0.3	0.365591	0	0.609658
PTTG1	LUC7L3	Neg	0	0.250533	0.146341	0.010101	0.255639
PTTG1	CDC37L1	Neg	0.0151515	0.306697	0.361386	0.00649351	0.535445
BLM	FBXO18	Neg	0	0.222222	0.389831	0	0.274969
PTTG1	LTK	Neg	0.0674157	0.351106	0.310924	0.00731707	0.553863
KRAS	GSK3A	Neg	0	0.16317	0.139535	0.0530822	0.182073
BLM	SNW1	Neg	0.0555556	0.279015	0.291667	0.0027248	0.306238
MUS81	EIF4E3	Neg	0	0.161983	0.112245	0.0434389	0.153257
MUS81	EEF1A2	Neg	0	0.0911243	0	0.115044	0.0978044
BLM	DTYMK	Neg	0.010989	0.227875	0.296875	0	0.294118
KRAS	HSPA5	Neg	0	0.140465	0.115385	0.0270677	0.084022
MUS81	HIST1H1B	Neg	0	0.188935	0.1	0	0.0679612
PTTG1	ESPL1	Neg	0	0.211838	0.0967742	0	0.0222222
MUS81	BOP1	Neg	0	0.163301	0.166667	0.0573248	0.237864
PTTG1	CDK2	Neg	0	0.202845	0.134615	0	0.107492
PTTG1	ANAPC10	Neg	0.0425532	0.352356	0.283333	0.00534759	0.495957
MUS81	PRDX3	Neg	0	0.220977	0.156863	0.0138067	0.297784
MUS81	TOP1	Neg	0	0.107595	0.125	0.0096463	0.369168
BLM	TAF6	Neg	0	0.161394	0.117647	0	0.363636
BLM	BICD2	Neg	0.05	0.275184	0.191489	0	0.430044
BLM	YME1L1	Neg	0	0.223239	0.244898	0.0010582	0.158504
BLM	RAD52	Neg	0	0.218479	0.25	0	0.270588
BLM	GEN1	Neg	0	0.171348	0.194444	0	0.0192308
BLM	PPP2CB	Neg	0	0.296353	0.412	0	0.441332
BLM	TOPBP1	Neg	0.0454545	0.158426	0.192308	0.0070922	0.0275862
PTTG1	RAB9A	Neg	0.0338983	0.285435	0.4	0.012285	0.48805
PTTG1	TTC31	Neg	0.0243902	0.12089	0.133333	0	0.393305
PTTG1	CLIP4	Neg	0	0.119321	0.113636	0.00117509	0.555381
PTTG1	DCTN1	Neg	0.0232558	0.120141	0.12766	0.00483092	0.588469
PTTG1	MYO3B	Neg	0.0185185	0.149603	0.0862069	0	0.343708
PTTG1	CDC42BPA	Neg	0	0.134207	0.0888889	0	0.543559
PTTG1	FOXF1	Neg	0.00763359	0.265443	0.19375	0.00558659	0.729607
PTTG1	CAMK1G	Neg	0.025641	0.156912	0.116279	0	0.513854
BLM	PPP2R4	Neg	0.037037	0.272925	0.35	0	0.620939
KRAS	GSTCD	Neg	0.0263158	0.175569	0.15	0.179257	0.0981524
MUS81	PCNA	Neg	0	0.171569	0.0588235	0.0103093	0.439306
KRAS	MED31	Neg	0	0.17891	0.101124	0.0434227	0.0733728
KRAS	DOCK3	Neg	0.0140845	0.124358	0.102564	0.0468165	0.0557029
KRAS	USP10	Neg	0.00925926	0.146241	0.110169	0.13649	0.168019
KRAS	SNRPA1	Neg	0	0.186963	0.176471	0.00288184	0.434853
KRAS	RPS16	Neg	0	0.157237	0.111111	0.00196078	0.271429
KRAS	RPL35	Neg	0	0.14013	0.111111	0.00243309	0.359813
KRAS	RPL17	Neg	0	0.172571	0.253333	0.0195178	0.135055
KRAS	PFDN6	Neg	0	0.107692	0.172414	0	0.517781
KRAS	PEX13	Neg	0	0.100826	0.1	0.121124	0.0309859
KRAS	CLK2	Neg	0	0.0876712	0.0666667	0.0110619	0.334315
KRAS	SURF4	Neg	0	0.137176	0.128205	0.0491591	0.0841232
KRAS	SGPP1	Neg	0	0.153285	0.1	0.18222	0.109636
KRAS	CDK12	Neg	0	0.168184	0.166667	0.140649	0.199257
KRAS	HIST1H2BM	Neg	0	0.108594	0.0833333	0	0.13198
KRAS	MAP3K6	Neg	0	0.136269	0.0789474	0.0427136	0.175983
MUS81	POLD1	Neg	0	0.188833	0.0731707	0.0869565	0.153374
KRAS	DNM2	Neg	0	0.180154	0.181818	0.0694789	0.145281
PTTG1	FBXW7	Neg	0.0810811	0.362298	0.293478	0	0.641337
KRAS	MAPRE1	Neg	0	0.0948012	0.0625	0.0979667	0.212518
KRAS	MAP3K1	Neg	0.04	0.176214	0.268041	0.126566	0.0567376
BLM	AP1G1	Neg	0	0.290975	0.28972	0.00141443	0.295817
KRAS	PKNOX1	Neg	0	0.153807	0.216216	0.0336927	0.0805452
KRAS	VPS25	Neg	0	0.168489	0.2	0.0219595	0.149425
KRAS	DDR1	Neg	0	0.102195	0.107143	0.0343716	0.0302083
KRAS	PTPN13	Neg	0	0.175386	0.145833	0.100667	0.133076
KRAS	PANK2	Neg	0	0.130581	0.0384615	0.0979532	0.210162
KRAS	HOXD4	Neg	0	0.125632	0.171429	0.123237	0.103196
KRAS	FNTB	Neg	0	0.153815	0.209302	0.0590278	0.266242
PTEN	PXN	Neg	0	0.200287	0.204819	0.157576	0.0544413
BLM	FANCG	Neg	0.03125	0.239124	0.0882353	0	0.0606061
BLM	CORT	Neg	0	0.248698	0.322581	0	0.198529
BLM	RPA1	Neg	0	0.326506	0.329545	0.00199601	0.228043
BLM	PSMD3	Neg	0	0.266816	0.410256	0	0.309859
PTTG1	ZC3H13	Neg	0	0.309211	0.232323	0.00571429	0.621212
MUS81	USP1	Neg	0	0.201654	0.0714286	0.016317	0.221416
BLM	TONSL	Neg	0	0.167555	0.166667	NaN	NA
KRAS	PSMB6	Neg	0	0.178099	0.0987654	0.04209	0.21167
KRAS	PSMB5	Neg	0	0.156463	0.121212	0.015015	0.237113
KRAS	PLK1	Neg	0	0.160079	0.230769	0	0.274671
KRAS	NXF1	Neg	0	0.146311	0.0416667	0.0064	0.0727003
KRAS	NUP93	Neg	0	0.153495	0.0793651	0.0210158	0.281761
KRAS	NEDD8	Neg	0	0.156166	0.146341	0.0165016	0.181081
KRAS	IREB2	Neg	0	0.188379	0.347826	0.244205	0.0389817
KRAS	BRIX1	Neg	0	0.153277	0.117647	0.0505952	0.463259
KRAS	ANAPC4	Neg	0	0.16723	0.1875	0.0536993	0.171937
KRAS	PIK3CB	Neg	0	0.115279	0.08	0.107632	0.0537037
KRAS	TFDP1	Neg	0.015873	0.152796	0.261905	0.163352	0.289606
KRAS	PPP2CB	Neg	0.0196078	0.163416	0.233161	0.15965	0.107183
KRAS	CDC25C	Neg	0	0.155155	0.255319	0	0.247117
KRAS	YWHAE	Neg	0	0.172581	0.153846	0.0612669	0.110803
PTEN	IRS1	Neg	0.0221607	0.218391	0.215556	0.121272	0.0435435
PTEN	EIF4A1	Neg	0.0383387	0.312255	0.424184	0.00897959	0.197248
TDRD6	DPF2	noNeg	0	0.187043	0.157895	0.0424028	0.121118
KDM1B	DPF2	noNeg	0	0.194343	0.15	0.0364683	0.100173
INTS12	DPF2	noNeg	0	0.233508	0.152174	0.0639854	0.117742
ARID3C	DPF2	noNeg	0	0.211321	0.189189	0	0.316667
JMJD4	DPF2	noNeg	0.047619	0.128814	0.130435	0.0268817	0.256
SHPRH	DPF2	noNeg	0	0.215071	0.191781	0.0548112	0.093819
PHF23	DPF2	noNeg	0.012987	0.222165	0.24	0.0230548	0.0987013
TDRD5	DPF2	noNeg	0.0714286	0.121339	0.0714286	0.0157978	0.0772595
BRD9	DPF2	noNeg	0	0.165408	0.16	0.0731707	0.202335
SETD8	DPF2	noNeg	0	0.198699	0.16	0.0144928	0.106218
ATF7IP2	DPF2	noNeg	0.0769231	0.184527	0.2	0.0296221	0.116426
MECOM	DPF2	noNeg	0	0.125729	0.142857	0.0328212	0.15566
SETD6	DPF2	noNeg	0	0.203796	0.102941	0.0108108	0.179601
TP53	DPF2	noNeg	0.00826446	0.225463	0.205298	0.0189573	0.181113
TCF20	DPF2	noNeg	0.0204082	0.212147	0.25	0.0402477	0.100279
TDRD3	DPF2	noNeg	0.00980392	0.210701	0.198413	0.0416667	0.141494
PHF1	DPF2	noNeg	0	0.197321	0.0833333	0.0413223	0.124457
SETD3	DPF2	noNeg	0	0.212512	0.20339	0.0222058	0.17471
SP100	DPF2	noNeg	0	0.181818	0.138889	0.0401639	0.17456
SRCAP	DPF2	noNeg	0	0.182749	0.25	0.0429185	0.140221
SMARCA2	DPF2	noNeg	0.0075188	0.205847	0.185185	0.0377101	0.144246
CBX3	DPF2	noNeg	0	0.150745	0.08	0.0140845	0.553459
TDRD7	DPF2	noNeg	0	0.207473	0.216216	0.0436836	0.181643
SMARCA4	DPF2	noNeg	0	0.232767	0.188679	0.025974	0.172043
PSIP1	DPF2	noNeg	0.00970874	0.206595	0.25	0.0635593	0.127542
SMARCC1	DPF2	noNeg	0.0128205	0.166572	0.0941176	0.0103986	0.0984375
SMARCC2	DPF2	noNeg	0	0.17051	0.0434783	0.069395	0.10935
SMARCD2	DPF2	noNeg	0	0.198663	0.1	0.0173913	0.119898
BRD4	DPF2	noNeg	0	0.218848	0.259259	0.091922	0.0771208
SMARCD3	DPF2	noNeg	0.0204082	0.164502	0.111111	0.0465368	0.188762
BAZ2A	DPF2	noNeg	0	0.173574	0.047619	0.0638889	0.0954774
SMARCE1	DPF2	noNeg	0	0.210954	0.176471	0.0364372	0.136364
BAZ1A	DPF2	noNeg	0.0434783	0.208333	0.12	0.04	0.102564
ING2	DPF2	noNeg	0	0.217969	0.208861	0.0217391	0.136729
JARID2	DPF2	noNeg	0.027027	0.196594	0.181818	0.0185185	0.125506
KDM2B	DPF2	noNeg	0	0.20141	0.172414	0.0540541	0.115538
KDM6A	DPF2	noNeg	0.0204082	0.191913	0.186441	0.0438871	0.106443
ZGPAT	DPF2	noNeg	0.0666667	0.0942957	0	0.0204082	0.304965
ARID4A	DPF2	noNeg	0	0.214286	0.166667	0.052093	0.16602
SUV420H2	DPF2	noNeg	0	0.193378	0.0465116	0.0357143	0.272727
KDM5A	DPF2	noNeg	0	0.166559	0.0810811	0.0544465	0.09375
CHD6	DPF2	noNeg	0	0.109375	0.125	0.0777538	0.113027
PRDM2	DPF2	noNeg	0	0.204738	0.145455	0.0628386	0.135768
PHF5A	DPF2	noNeg	0	0.212077	0.135135	0.0429688	0.14094
TSPYL5	DPF2	noNeg	0	0.153369	0.142857	0.0422117	0.0986066
ZMYND11	DPF2	noNeg	0	0.200278	0.130435	0.0520995	0.161669
MUM1	DPF2	noNeg	0	0.234606	0.238095	0.0661896	0.138675
PYGO2	DPF2	noNeg	0	0.131792	0.125	0.0120482	0.207006
PRMT10	DPF2	noNeg	0	0.226402	0.189189	0.04	0.132697
TADA2A	DPF2	noNeg	0	0.219533	0.176471	0.0683761	0.0947776
SIN3B	DPF2	noNeg	0	0.216008	0.130435	0.097973	0.097561
TP53BP1	DPF2	noNeg	0	0.230516	0.253333	0.0923567	0.0951009
SP140	DPF2	noNeg	0	0.183719	0.144928	0.0226131	0.204
WHSC1	DPF2	noNeg	0.0178571	0.229943	0.166667	0.0413793	0.267677
KDM1A	DPF2	noNeg	0	0.206729	0.155556	0.0183824	0.163077
BRPF1	DPF2	noNeg	0	0.156707	0.0655738	0.0921053	0.105882
CHD5	DPF2	noNeg	0	0.202923	0.160494	0.0277778	0.110533
BRD3	DPF2	noNeg	0	0.212691	0.333333	0.0707965	0.096
SND1	DPF2	noNeg	0	0.154663	0.0512821	0.0276243	0.14218
MLLT10	DPF2	noNeg	0.025	0.193368	0.113636	0.0652866	0.0872093
ATAD2	DPF2	noNeg	0	0.141748	0.153846	0.0549451	0.461538
SETD2	DPF2	noNeg	0	0.165294	0.103093	0.0576687	0.123656
DPF3	DPF2	noNeg	0	0.209332	0.136364	0.0268908	0.113924
BRPF3	DPF2	noNeg	0	0.204557	0.1	0.0446549	0.0692695
PRDM4	DPF2	noNeg	0	0.195988	0.08	0.0885529	0.123106
DMTF1	DPF2	noNeg	0	0.149913	0.166667	0.08	0.0825688
INO80C	DPF2	noNeg	0	0.21302	0.177778	0.022	0.184339
ASH2L	DPF2	noNeg	0.0116279	0.183455	0.182692	0.0366748	0.115994
MUM1L1	DPF2	noNeg	0	0.189422	0.315789	0.0393314	0.150376
MTF2	DPF2	noNeg	0	0.208642	0.181818	0.0551724	0.0793651
PHF13	DPF2	noNeg	0	0.203634	0.183099	0.0598802	0.0617978
SMYD5	DPF2	noNeg	0	0.153034	0.153846	0.0268456	0.243655
ZCWPW2	DPF2	noNeg	0	0.155808	0.107692	0.0236998	0.157048
KDM6B	DPF2	noNeg	0.0120482	0.224842	0.196078	0.0326797	0.1
MIER3	DPF2	noNeg	0	0.195982	0.208696	0.0448642	0.115866
ARID4B	DPF2	noNeg	0	0.129848	0.142857	0.0481928	0.118896
PWWP2B	DPF2	noNeg	0	0.220977	0.202381	0.0201149	0.192575
KDM3B	DPF2	noNeg	0	0.191318	0.103448	0.0715421	0.141883
ARID2	DPF2	noNeg	0	0.168116	0.117647	0.0655738	0.085
DNAJC2	DPF2	noNeg	0	0.15935	0.142857	0.00775194	0.291209
INO80E	DPF2	noNeg	0	0.185699	0.333333	0.0365854	0.254545
PHF12	DPF2	noNeg	0.0526316	0.223471	0.181818	0.0948905	0.0743243
JMJD8	DPF2	noNeg	0.025	0.191598	0.204082	0.0276596	0.186851
CHAF1B	DPF2	noNeg	0	0.197951	0.16129	0	0.374233
RUVBL1	DPF2	noNeg	0	0.14358	0.115385	0.0135135	0.25
BAZ2B	DPF2	noNeg	0	0.165464	0.0588235	0.0608187	0.160118
ARID1A	DPF2	noNeg	0	0.207801	0.179104	0.059501	0.093913
SIN3A	DPF2	noNeg	0	0.229059	0.181818	0.083779	0.0555556
MTA1	DPF2	noNeg	0.0169492	0.212716	0.236842	0.030303	0.131579
CXXC1	DPF2	noNeg	0.025641	0.211522	0.216495	0.0255906	0.0879713
HDAC3	DPF2	noNeg	0	0.189683	0.0689655	0.0219436	0.147059
HDAC7	DPF2	noNeg	0	0.168611	0.0789474	0.0492958	0.243339
KAT2B	DPF2	noNeg	0.0192308	0.159027	0.105263	0.0317806	0.163206
SMARCAL1	DPF2	noNeg	0	0.181427	0.122807	0.0288809	0.147692
SMARCA5	DPF2	noNeg	0	0.228944	0.133333	0.0606936	0.175209
TRIM33	DPF2	noNeg	0.0178571	0.199545	0.0833333	0.0419048	0.139344
ATAD2B	DPF2	noNeg	0	0.157143	0.190476	0.0395137	0.110811
MBD4	DPF2	noNeg	0	0.143504	0.111111	0.0309278	0.131991
PRMT7	DPF2	noNeg	0	0.204384	0.0941176	0.0382514	0.221277
MBD2	DPF2	noNeg	0.020202	0.211741	0.191667	0.0180791	0.128079
ING3	DPF2	noNeg	0	0.15	0	0.0654649	0.124585
HAT1	DPF2	noNeg	0	0.16118	0.0357143	0.032967	0.122892
PRDM12	DPF2	noNeg	0	0.216235	0.242424	0	0.294737
PRDM16	DPF2	noNeg	0	0.201838	0.186047	0.0327789	0.157808
SP140L	DPF2	noNeg	0	0.182633	0.147059	0.0379867	0.1225
KDM3A	DPF2	noNeg	0	0.147735	0.133333	0.108949	0.0918728
SETMAR	DPF2	noNeg	0	0.15995	0.125	0.0294715	0.107888
PHF20L1	DPF2	noNeg	0	0.155722	0.190476	0.0511364	0.133005
SNAPC4	DPF2	noNeg	0.0344828	0.213519	0.243243	0.0315315	0.142857
PRDM15	DPF2	noNeg	0	0.200961	0.153846	0	0.107143
ARID5B	DPF2	noNeg	0	0.22318	0.222222	0.0602151	0.119318
TSPYL2	DPF2	noNeg	0.030303	0.178147	0.2	0.0745342	0.159269
ING5	DPF2	noNeg	0	0.1884	0.194915	0.028125	0.0973202
DNAJC1	DPF2	noNeg	0	0.194202	0.0888889	0.0189099	0.196604
ING4	DPF2	noNeg	0	0.162428	0.0555556	0.0321782	0.0900901
PHF20	DPF2	noNeg	0	0.107185	0	0.0568475	0.195426
PRDM1	DPF2	noNeg	0	0.211214	0.181818	0.0242915	0.114695
ACTL6B	DPF2	noNeg	0	0.160169	0.111111	NaN	NA
ACTL6A	DPF2	noNeg	0	0.131922	0.105263	0.0722222	0.253112
MBD3	DPF2	noNeg	0	0.233527	0.267442	0.0434783	0.170492
RERE	DPF2	noNeg	0	0.205278	0.183908	0.0561798	0.108514
PHF11	DPF2	noNeg	0.00662252	0.210451	0.238579	0.0436137	0.176219
CHD1	DPF2	noNeg	0	0.191589	0.0925926	0.0698254	0.130152
PHF7	DPF2	noNeg	0	0.166619	0.125	0.0297114	0.148844
CHD2	DPF2	noNeg	0	0.229294	0.291667	0.0933852	0.102967
WHSC1L1	DPF2	noNeg	0.0120482	0.182737	0.203883	0.0543767	0.0915663
CHD4	DPF2	noNeg	0	0.162334	0.0606061	0.0571429	0.132231
TRERF1	DPF2	noNeg	0	0.191005	0.222222	0.0581395	0.0923483
DNMT1	DPF2	noNeg	0	0.234171	0.230769	0.0849673	0.154696
BDP1	DPF2	noNeg	0	0.19382	0.1625	0.0657084	0.171769
TRDMT1	DPF2	noNeg	0	0.194014	0.125	0.0553571	0.148289
HDAC8	DPF2	noNeg	0	0.178463	0.111111	0.0157068	0.185501
ASH1L	DPF2	noNeg	0	0.133858	0.1	0.066561	0.0828488
SMYD2	DPF2	noNeg	0.0625	0.143927	0.318182	0.021164	0.12093
TAF1	DPF2	noNeg	0	0.180387	0.105263	0.0831793	0.102819
JMJD1C	DPF2	noNeg	0	0.22485	0.22449	0.0586124	0.160643
TRRAP	DPF2	noNeg	0	0.158076	0	0.111475	0.0785498
TAF1L	DPF2	noNeg	0	0.214495	0.232143	0.0518395	0.125731
UHRF2	DPF2	noNeg	0.00847458	0.20698	0.230263	0.0788043	0.106796
ZMYND8	DPF2	noNeg	0	0.114903	0	0.055814	0.169884
SMYD1	DPF2	noNeg	0	0.146885	0.153846	0.0599078	0.106996
NAP1L1	DPF2	noNeg	0	0.188907	0.148148	0.0666667	0.150246
HDGF	DPF2	noNeg	0	0.121636	0	0.0452261	0.327703
RBBP4	DPF2	noNeg	0	0.201326	0.172414	0.0652174	0.0899281
NAP1L5	DPF2	noNeg	0	0.236592	0.22449	0.0450913	0.122684
RBBP7	DPF2	noNeg	0.0222222	0.188883	0.241379	0.038674	0.236287
BRD2	DPF2	noNeg	0	0.197073	0.0967742	0.0585683	0.0705645
PHF2	DPF2	noNeg	0	0.206401	0.162791	0.0698152	0.149345
TERF1	DPF2	noNeg	0	0.149416	0.181818	0.047041	0.0859917
SMARCD1	DPF2	noNeg	0	0.171956	0.0344828	0.0819672	0.0861423
TERF2	DPF2	noNeg	0	0.20329	0.097561	0.0693069	0.0870057
CDC5L	DPF2	noNeg	0	0.189089	0.176471	0.0504202	0.106942
SMARCAD1	DPF2	noNeg	0	0.233679	0.173077	0.0770791	0.0819367
ARID3A	DPF2	noNeg	0.015625	0.236906	0.25	0.0160772	0.16622
CHD7	DPF2	noNeg	0	0.155844	0.0869565	0.0381818	0.11147
PRMT6	DPF2	noNeg	0	0.203105	0.106383	0.0214592	0.0960233
EZH2	DPF2	noNeg	0	0.158696	0.107143	0	0.451389
PBRM1	DPF2	noNeg	0.0121951	0.165675	0.10989	0.0603015	0.170833
BPTF	DPF2	noNeg	0	0.19727	0.111111	0.077551	0.0875233
RCOR3	DPF2	noNeg	0	0.140917	0.318182	0.0662252	0.05625
EP300	DPF2	noNeg	0	0.213237	0.186047	0.0690209	0.0905109
PHF10	DPF2	noNeg	0	0.206972	0.25	0.0456349	0.131783
KAT2A	DPF2	noNeg	0	0.221057	0.0625	0.0247934	0.266667
CBX8	DPF2	noNeg	0.0769231	0.215339	0.25	0.030303	0.148387
MSH6	DPF2	noNeg	0	0.151007	0.0357143	0.0363636	0.151235
SP110	DPF2	noNeg	0	0.183637	0.149254	0.0304114	0.233196
ARID1B	DPF2	noNeg	0	0.218005	0.224299	0.067696	0.0994652
ITIH4	DPF2	noNeg	0.0133333	0.166478	0.097561	0.0206186	0.220257
CBX4	DPF2	noNeg	0.0769231	0.215003	0.25	0	0.281879
TSPYL1	DPF2	noNeg	0	0.208801	0.154639	0.0284174	0.136998
KDM4A	DPF2	noNeg	0	0.202133	0.217391	0.0695652	0.0725806
EHMT2	DPF2	noNeg	0.0285714	0.196962	0.0810811	0.0337838	0.186813
ARID3B	DPF2	noNeg	0	0.230826	0.185185	0.0458716	0.116216
KDM4C	DPF2	noNeg	0.00806452	0.205918	0.221519	0.0434363	0.172524
MORF4L1	DPF2	noNeg	0	0.230042	0.157895	0.049763	0.121748
PHF8	DPF2	noNeg	0.0357143	0.176329	0.228571	0.0676056	0.110276
MSL3	DPF2	noNeg	0.02	0.185666	0.279412	0.0576923	0.174603
CBX1	DPF2	noNeg	0	0.216801	0.0526316	0.0888031	0.136667
KDM4B	DPF2	noNeg	0	0.224271	0.224138	0.0363636	0.117647
GMEB1	DPF2	noNeg	0	0.205648	0.205128	0.0596708	0.0760456
SETD1B	DPF2	noNeg	0	0.197324	0.172414	0.0849673	0.0699088
SMNDC1	DPF2	noNeg	0	0.218511	0.203704	0.0571429	0.0956072
TSPYL4	DPF2	noNeg	0	0.209063	0.14433	0.0682037	0.12887
PRMT1	DPF2	noNeg	0	0.192755	0.0555556	0.0378788	0.209581
ACTR6	DPF2	noNeg	0	0.184318	0.166667	0.0290237	0.104019
CHD8	DPF2	noNeg	0	0.19971	0.181818	0.0722611	0.0911017
HDAC2	DPF2	noNeg	0	0.209657	0.166667	0.0363636	0.172043
MIER1	DPF2	noNeg	0	0.202429	0.0967742	0.0377682	0.108646
MBD1	DPF2	noNeg	0.025641	0.211583	0.216495	0.0530531	0.0809568
FBXO11	DPF2	noNeg	0	0.152759	0.037037	0.0763766	0.086039
MECP2	DPF2	noNeg	0	0.167105	0.137931	0.0629371	0.150831
CHD9	DPF2	noNeg	0	0.209195	0.1875	0.04947	0.141123
MGMT	DPF2	noNeg	0	0.2205	0.173913	0.0167464	0.154702
PHF6	DPF2	noNeg	0	0.178275	0.214286	0.0603774	0.10473
DOT1L	DPF2	noNeg	0	0.234343	0.202703	0.0311111	0.0816327
MLLT6	DPF2	noNeg	0	0.216997	0.181818	0.0530303	0.161372
SUV39H2	DPF2	noNeg	0	0.19612	0.125	0.022792	0.143902
NCOR1	DPF2	noNeg	0.0135135	0.222788	0.223404	0.0454545	0.136331
EHMT1	DPF2	noNeg	0	0.21302	0.219512	0.0632911	0.0835267
NCOR2	DPF2	noNeg	0	0.189905	0.1875	0.0495049	0.174387
SETD7	DPF2	noNeg	0	0.228609	0.117647	0.0607735	0.2
CDYL	DPF2	noNeg	0	0.192157	0.254237	0.0405117	0.13945
SETDB2	DPF2	noNeg	0.00662252	0.210331	0.234694	0.0531401	0.143212
CBX6	DPF2	noNeg	0.03125	0.210464	0.138889	0.0532095	0.103709
DPF1	DPF2	noNeg	0	0.180833	0.08	0	0.301587
PHF3	DPF2	noNeg	0	0.201993	0.179487	0.0578704	0.0847458
CBX7	DPF2	noNeg	0.037037	0.21065	0.16129	0.0386217	0.137492
DNMT3B	DPF2	noNeg	0	0.0981595	0	0.0232558	0.31016
CECR2	DPF2	noNeg	0.0212766	0.21336	0.269841	0.0247619	0.122074
PRMT2	DPF2	noNeg	0	0.205719	0.16	0.0387183	0.181421
PHF14	DPF2	noNeg	0	0.151125	0.0909091	0.0320285	0.132716
HP1BP3	DPF2	noNeg	0	0.210231	0.111111	0.0574713	0.118243
TXNDC9	DPF2	noNeg	0	0.152934	0.142857	0.0250896	0.159639
BRD7	DPF2	noNeg	0	0.210143	0.211268	0.027366	0.107833
ING1	DPF2	noNeg	0.0238095	0.220562	0.196078	0.0386266	0.155797
PRDM5	DPF2	noNeg	0	0.231551	0.142857	0.0444685	0.158759
INO80D	DPF2	noNeg	0	0.174663	0.159091	0.0692841	0.105372
BRWD1	DPF2	noNeg	0	0.191498	0.0555556	0.0555556	0.142857
SMYD3	DPF2	noNeg	0	0.125754	0.137931	0.0359712	0.210227
MPHOSPH8	DPF2	noNeg	0	0.218922	0.09375	0.0578723	0.167257
TCF19	DPF2	noNeg	0.0333333	0.193565	0.171429	0.0392157	0.304545
HDAC5	DPF2	noNeg	0	0.218591	0.0526316	0.0497573	0.128964
GLYR1	DPF2	noNeg	0.05	0.187438	0.321429	0.0407986	0.137079
HDAC6	DPF2	noNeg	0.0277778	0.183518	0.222222	0.0455531	0.217317
ACTR5	DPF2	noNeg	0	0.111231	0.0833333	0.0319635	0.209386
HDAC9	DPF2	noNeg	0	0.142259	0.030303	0.0319735	0.0801217
HDAC10	DPF2	noNeg	0.0229008	0.212461	0.280899	0.0364583	0.23506
SETD1A	DPF2	noNeg	0	0.181671	0.333333	0.0533981	0.0636364
HDGFRP2	DPF2	noNeg	0	0.228768	0.25	0.0424242	0.166667
HDAC4	DPF2	noNeg	0	0.18558	0.181818	0.0596562	0.109009
CBX2	DPF2	noNeg	0.0769231	0.215212	0.25	0.04	0.401198
MYSM1	DPF2	noNeg	0	0.20195	0.171429	0.0308789	0.0965665
PWWP2A	DPF2	noNeg	0	0.17869	0.2	0.0631579	0.131627
RUVBL2	DPF2	noNeg	0	0.193931	0.0952381	0.023622	0.261628
TADA2B	DPF2	noNeg	0.0192308	0.227767	0.163934	0.0222092	0.131913
BRD8	DPF2	noNeg	0	0.191029	0.0689655	0.0716418	0.101877
ACTR8	DPF2	noNeg	0	0.165859	0.0897436	0.0280269	0.166355
PHIP	DPF2	noNeg	0	0.21885	0.164179	0.0753247	0.0833333
JMJD6	DPF2	noNeg	0	0.219138	0.277778	0.0133333	0.101796
WDR11	DPF2	noNeg	0	0.223005	0.18	0.0413386	0.136054
PHF19	DPF2	noNeg	0	0.212868	0.153846	0.0604839	0.107914
SETD5	DPF2	noNeg	0	0.157493	0.0983607	0.10828	0.0570571
INO80	DPF2	noNeg	0	0.233409	0.26506	0.0604192	0.147213
ATF7IP	DPF2	noNeg	0	0.156728	0.0967742	0.0758427	0.0531915
DMAP1	DPF2	noNeg	0	0.20308	0.117647	0.029304	0.130573
ZCWPW1	DPF2	noNeg	0	0.158029	0.0625	0.0351603	0.134288
EP400	DPF2	noNeg	0.027027	0.196594	0.1	0.0659026	0.0668449
MBD5	DPF2	noNeg	0	0.168416	0.0666667	0.0730028	0.16263
HDAC11	DPF2	noNeg	0	0.160963	0.140351	0.0195599	0.177889
FBXO10	DPF2	noNeg	0	0.208884	0.218182	0.0426743	0.122347
SETD4	DPF2	noNeg	0	0.199506	0.178571	0.0292887	0.0912548
PRDM8	DPF2	noNeg	0	0.238811	0.209302	0.0755873	0.123545
TDRD6	SMARCA1	noNeg	0	0.218608	0.26087	0.194761	0.0548977
PRDM11	SMARCA1	noNeg	0	0.206534	0.25	0.179104	0.0477157
KDM1B	SMARCA1	noNeg	0	0.223275	0.25	0.123232	0.108108
INTS12	SMARCA1	noNeg	0.0833333	0.295676	0.3125	0.0999379	0.0741379
ARID3C	SMARCA1	noNeg	0	0.241871	0.2	0.0393996	0.0599647
JMJD4	SMARCA1	noNeg	0	0.175048	0.178571	0.0408377	0.34589
SHPRH	SMARCA1	noNeg	0	0.264423	0.301887	0.204571	0.0207424
PHF23	SMARCA1	noNeg	0	0.271698	0.177419	0.0569664	0.0642261
TDRD5	SMARCA1	noNeg	0	0.128649	0.0625	0.117084	0.092246
BRD9	SMARCA1	noNeg	0	0.143502	0.230769	0.0365854	0.281187
RCOR2	SMARCA1	noNeg	0	0.183313	0.181818	0.0624442	0.267799
SETD8	SMARCA1	noNeg	0	0.185897	0.125	0.0310204	0.235808
ATF7IP2	SMARCA1	noNeg	0	0.192755	0.235294	0.0990712	0.117084
MECOM	SMARCA1	noNeg	0	0.12772	0.0909091	0.269734	0.0593975
SETD6	SMARCA1	noNeg	0.025	0.237864	0.290909	0.0572879	0.151907
TP53	SMARCA1	noNeg	0	0.274972	0.179487	0.0855549	0.14971
TCF20	SMARCA1	noNeg	0	0.254196	0.444444	0.0573951	0.119819
TDRD3	SMARCA1	noNeg	0.0147059	0.276937	0.238636	0.13645	0.0746137
PHF1	SMARCA1	noNeg	0	0.222222	0.166667	0.110108	0.0673401
SETD3	SMARCA1	noNeg	0	0.228546	0.292683	0.157035	0.0598425
SP100	SMARCA1	noNeg	0.0243902	0.242174	0.298246	0.130196	0.121236
SRCAP	SMARCA1	noNeg	0	0.170596	0.190476	0.033805	0.145161
SMARCA2	SMARCA1	noNeg	0.0140845	0.252463	0.247312	0.259776	0.063674
CBX3	SMARCA1	noNeg	0	0.163148	0.25	0.00890208	0.519601
TDRD7	SMARCA1	noNeg	0	0.2318	0.243243	0.123102	0.118547
SMARCA4	SMARCA1	noNeg	0	0.210684	0.3	0.0318725	0.160535
PSIP1	SMARCA1	noNeg	0.015873	0.259527	0.234568	0.214989	0.0855428
SMARCC1	SMARCA1	noNeg	0	0.200812	0.112903	0.136519	0.136203
SMARCC2	SMARCA1	noNeg	0	0.156477	0.26087	0.134177	0.0749415
SMARCD2	SMARCA1	noNeg	0	0.220887	0.266667	0.0245211	0.19245
BRD4	SMARCA1	noNeg	0	0.192332	0.277778	0.08	0.136829
SMARCD3	SMARCA1	noNeg	0.025	0.155626	0.22	0.170079	0.0945817
BAZ2A	SMARCA1	noNeg	0	0.151954	0.181818	0.0876217	0.0692557
SMARCE1	SMARCA1	noNeg	0.05	0.279473	0.344828	0.115252	0.133373
BAZ1A	SMARCA1	noNeg	0	0.20667	0.285714	0.0217014	0.192712
ING2	SMARCA1	noNeg	0.0394737	0.29523	0.255102	0.0397727	0.104895
JARID2	SMARCA1	noNeg	0	0.226441	0.24	0.0339623	0.276451
KDM2B	SMARCA1	noNeg	0	0.18706	0.147059	0.032491	0.249831
ZGPAT	SMARCA1	noNeg	0	0.0934809	0	0.0326652	0.097185
ARID4A	SMARCA1	noNeg	0	0.23519	0.272727	0.217993	0.0608171
SUV420H2	SMARCA1	noNeg	0	0.226683	0.205882	0.00208551	0.317923
KDM5A	SMARCA1	noNeg	0	0.15057	0.178571	0.135294	0.0898275
CHD6	SMARCA1	noNeg	0	0.106337	0.117647	0.140927	0.0220264
PRDM2	SMARCA1	noNeg	0	0.259457	0.212766	0.192928	0.0408978
PHF5A	SMARCA1	noNeg	0	0.255496	0.5	0.0349127	0.206987
TSPYL5	SMARCA1	noNeg	0	0.135331	0.153846	0.28502	0.101984
ZMYND11	SMARCA1	noNeg	0	0.217773	0.348485	0.2466	0.0433651
MUM1	SMARCA1	noNeg	0	0.279904	0.411765	0.0847561	0.0868597
PYGO2	SMARCA1	noNeg	0	0.117984	0	0.0402414	0.34905
PRMT10	SMARCA1	noNeg	0	0.291317	0.387097	0.220513	0.0308151
TADA2A	SMARCA1	noNeg	0.0454545	0.289199	0.275862	0.134056	0.076875
SIN3B	SMARCA1	noNeg	0	0.186003	0.2	0.0585714	0.0819672
TP53BP1	SMARCA1	noNeg	0.0175439	0.23514	0.211268	0.0912232	0.0314592
SP140	SMARCA1	noNeg	0.0222222	0.242908	0.254237	0.0688686	0.143287
WHSC1	SMARCA1	noNeg	0	0.247158	0.108696	0.0345238	0.410526
KDM1A	SMARCA1	noNeg	0	0.260085	0.195122	0.0780669	0.280749
BRPF1	SMARCA1	noNeg	0	0.181489	0.113208	0.0532586	0.0745785
CHD5	SMARCA1	noNeg	0.0227273	0.255958	0.218182	0.107383	0.0602064
BRD3	SMARCA1	noNeg	0	0.241458	0.285714	0.129516	0.0785176
SND1	SMARCA1	noNeg	0	0.142857	0.228571	0.0148837	0.257597
MLLT10	SMARCA1	noNeg	0	0.215734	0.233333	0.14704	0.101259
ATAD2	SMARCA1	noNeg	0	0.117647	0.222222	0.0182055	0.45461
SETD2	SMARCA1	noNeg	0	0.199333	0.125	0.194769	0.0426212
DPF3	SMARCA1	noNeg	0	0.236842	0.242424	0.153315	0.0469504
BRPF3	SMARCA1	noNeg	0	0.220395	0.111111	0.141494	0.0241096
PRDM4	SMARCA1	noNeg	0	0.185897	0.15625	0.128065	0.0999387
DMTF1	SMARCA1	noNeg	0	0.135593	0.166667	0.081761	0.150301
INO80C	SMARCA1	noNeg	0	0.223976	0.171429	0.0537863	0.213252
ASH2L	SMARCA1	noNeg	0	0.20303	0.22549	0.155869	0.131189
MTF2	SMARCA1	noNeg	0	0.223097	0.16	0.0507534	0.168754
PHF13	SMARCA1	noNeg	0.025641	0.254649	0.22449	0.100996	0.0441876
SMYD5	SMARCA1	noNeg	0	0.158604	0.166667	0.0194672	0.317483
ZCWPW2	SMARCA1	noNeg	0	0.185748	0.169811	0.24631	0.040081
KDM6B	SMARCA1	noNeg	0	0.272931	0.133333	0.0512991	0.0144452
MIER3	SMARCA1	noNeg	0	0.258433	0.197674	0.121491	0.0244024
ARID4B	SMARCA1	noNeg	0	0.182084	0.26087	0.0988794	0.0465116
PWWP2B	SMARCA1	noNeg	0	0.257903	0.263158	0.0339674	0.101343
KDM3B	SMARCA1	noNeg	0	0.231296	0.243243	0.164214	0.0285878
ARID2	SMARCA1	noNeg	0.03125	0.160417	0.162162	0.0928363	0.115708
DNAJC2	SMARCA1	noNeg	0	0.146256	0.181818	0.0114286	0.385102
INO80E	SMARCA1	noNeg	0	0.173764	0.15	0.0275792	0.323895
PHF12	SMARCA1	noNeg	0	0.285003	0.352941	0.0622155	0.115436
JMJD8	SMARCA1	noNeg	0	0.215026	0.333333	0.0964361	0.151749
CHAF1B	SMARCA1	noNeg	0	0.203832	0.2	0.0041841	0.321505
RUVBL1	SMARCA1	noNeg	0	0.158789	0.0434783	0.0672269	0.358491
BAZ2B	SMARCA1	noNeg	0	0.195352	0.170732	0.233446	0.0640756
ARID1A	SMARCA1	noNeg	0	0.254562	0.163636	0.13779	0.113664
SIN3A	SMARCA1	noNeg	0	0.217604	0.34375	0.114704	0.0375807
MTA1	SMARCA1	noNeg	0	0.22965	0.188679	0.03485	0.286602
CXXC1	SMARCA1	noNeg	0	0.241448	0.183099	0.0371578	0.129892
HDAC3	SMARCA1	noNeg	0	0.230444	0.25	0.0534591	0.184615
HDAC7	SMARCA1	noNeg	0.04	0.156162	0.172414	0.096857	0.073678
KAT2B	SMARCA1	noNeg	0	0.186294	0.156863	0.199254	0.0612781
SMARCAL1	SMARCA1	noNeg	0	0.234307	0.196078	0.0494505	0.16129
SMARCA5	SMARCA1	noNeg	0	0.288836	0.28	0.175963	0.0471233
TRIM33	SMARCA1	noNeg	0	0.219362	0.211538	0.12356	0.0751924
MTA2	SMARCA1	noNeg	0	0.1774	0.142857	0.00758294	0.260168
ATAD2B	SMARCA1	noNeg	0	0.187643	0.217391	0.0675676	0.136747
MBD4	SMARCA1	noNeg	0	0.15597	0.0769231	0.0551118	0.236585
PRMT7	SMARCA1	noNeg	0.0204082	0.241501	0.283582	0.0143098	0.194576
MBD2	SMARCA1	noNeg	0	0.241987	0.215054	0.0451479	0.121295
ING3	SMARCA1	noNeg	0	0.137645	0.233333	0.207692	0.0788852
HAT1	SMARCA1	noNeg	0	0.188776	0.172414	0.0986239	0.155039
PRDM12	SMARCA1	noNeg	0	0.240506	0.25	0.00122549	0.266846
PRDM16	SMARCA1	noNeg	0.025641	0.254824	0.283019	0.266787	0.0707816
SP140L	SMARCA1	noNeg	0.0243902	0.24085	0.272727	0.120419	0.154867
KDM3A	SMARCA1	noNeg	0	0.148263	0.117647	0.0679612	0.163169
SETMAR	SMARCA1	noNeg	0	0.186826	0.2	0.164202	0.0480583
PHF20L1	SMARCA1	noNeg	0	0.1243	0.0952381	0.0966981	0.179884
SNAPC4	SMARCA1	noNeg	0	0.240647	0.285714	0.0255023	0.127444
PRDM15	SMARCA1	noNeg	0	0.220021	0.275862	0.00792951	0.194464
ARID5B	SMARCA1	noNeg	0	0.231477	0.285714	0.252886	0.0431352
ING5	SMARCA1	noNeg	0.0138889	0.255491	0.27551	0.102864	0.0499722
DNAJC1	SMARCA1	noNeg	0	0.216425	0.25	0.0755034	0.20498
ING4	SMARCA1	noNeg	0	0.145666	0.0625	0.0693136	0.0735661
PHF20	SMARCA1	noNeg	0	0.0770102	0.0666667	0.119752	0.0797973
RSF1	SMARCA1	noNeg	0	0.186591	0.148148	0.160985	0.0405815
PRDM1	SMARCA1	noNeg	0	0.256422	0.231884	0.0453172	0.102373
ACTL6B	SMARCA1	noNeg	0	0.136899	0.214286	0	0.0408163
ACTL6A	SMARCA1	noNeg	0	0.129785	0.0434783	0.0553236	0.339766
MBD3	SMARCA1	noNeg	0	0.278174	0.393939	0.0241433	0.163518
RERE	SMARCA1	noNeg	0	0.255693	0.206897	0.22011	0.0333656
PHF11	SMARCA1	noNeg	0.0121951	0.285775	0.307692	0.085782	0.0745614
CHD1	SMARCA1	noNeg	0	0.260411	0.233766	0.0961408	0.0751409
PHF7	SMARCA1	noNeg	0	0.202363	0.164179	0.138027	0.0894137
CHD2	SMARCA1	noNeg	0	0.200424	0.291667	0.10991	0.0136256
WHSC1L1	SMARCA1	noNeg	0	0.2	0.234694	0.166047	0.12898
CHD4	SMARCA1	noNeg	0	0.146715	0.0666667	0.0402789	0.110882
TRERF1	SMARCA1	noNeg	0	0.222	0.157895	0.134194	0.157609
DNMT1	SMARCA1	noNeg	0	0.212353	0.25	0.0208127	0.290935
BDP1	SMARCA1	noNeg	0	0.275025	0.256757	0.130351	0.0606242
TRDMT1	SMARCA1	noNeg	0	0.213625	0.291667	0.2332	0.0777058
ASH1L	SMARCA1	noNeg	0	0.123723	0	0.180929	0.0285036
SMYD2	SMARCA1	noNeg	0	0.200754	0.230769	0.0702509	0.228856
JMJD1C	SMARCA1	noNeg	0	0.236395	0.304348	0.195161	0.0372671
TRRAP	SMARCA1	noNeg	0	0.134862	0.25	0.0718391	0.0811881
TAF1L	SMARCA1	noNeg	0	0.249892	0.243902	0.15237	0.0194118
UHRF2	SMARCA1	noNeg	0.0138889	0.258464	0.228261	0.107836	0.169459
ZMYND8	SMARCA1	noNeg	0	0.0949074	0.0666667	0.0492778	0.195489
SMYD1	SMARCA1	noNeg	0	0.150842	0.0625	0.328058	0.0400552
NAP1L1	SMARCA1	noNeg	0	0.187584	0.241379	0.0803982	0.170267
HDGF	SMARCA1	noNeg	0	0.126106	0	0.0641184	0.460413
NAP1L4	SMARCA1	noNeg	0	0.258278	0.259259	0.0450375	0.259419
RBBP4	SMARCA1	noNeg	0	0.228342	0.115385	0.143057	0.123011
NAP1L5	SMARCA1	noNeg	0.0740741	0.28816	0.264706	0.25501	0.0493089
BRD2	SMARCA1	noNeg	0	0.223108	0.130435	0.0959693	0.0369686
PHF2	SMARCA1	noNeg	0	0.230284	0.219512	0.197269	0.0458494
TERF1	SMARCA1	noNeg	0	0.13308	0.105263	0.148992	0.133108
SMARCD1	SMARCA1	noNeg	0.0434783	0.160528	0.153846	0.0509383	0.243919
TERF2	SMARCA1	noNeg	0.02	0.238879	0.279412	0.204094	0.103132
CDC5L	SMARCA1	noNeg	0	0.213342	0.15	0.150318	0.110483
SMARCAD1	SMARCA1	noNeg	0.0769231	0.288597	0.314286	0.122593	0.0465116
PRDM10	SMARCA1	noNeg	0.0338983	0.243491	0.185714	0.0875964	0.0709635
ARID3A	SMARCA1	noNeg	0	0.2806	0.41791	0.0461285	0.227735
CHD7	SMARCA1	noNeg	0	0.138421	0.0714286	0.115435	0.11345
PRMT6	SMARCA1	noNeg	0	0.227248	0.15	0.169519	0.0569844
EZH2	SMARCA1	noNeg	0	0.156074	0.306122	0.00158983	0.548457
PBRM1	SMARCA1	noNeg	0	0.203608	0.15942	0.197129	0.0473435
BPTF	SMARCA1	noNeg	0	0.217458	0.153846	0.15728	0.0877193
RCOR3	SMARCA1	noNeg	0	0.190067	0.269231	0.107966	0.0482456
EP300	SMARCA1	noNeg	0	0.256188	0.4375	0.132501	0.0410256
PHF10	SMARCA1	noNeg	0.0175439	0.2702	0.356322	0.218332	0.0447614
KAT2A	SMARCA1	noNeg	0.05	0.280047	0.321429	0.0100784	0.366217
CBX8	SMARCA1	noNeg	0	0.22803	0.117647	0.00624442	0.199286
MSH6	SMARCA1	noNeg	0	0.169094	0.1	0.0777154	0.288474
SP110	SMARCA1	noNeg	0.0232558	0.244379	0.263158	0.110242	0.236285
ARID1B	SMARCA1	noNeg	0.0185185	0.272021	0.353659	0.202596	0.0589485
ITIH4	SMARCA1	noNeg	0	0.201693	0.142857	0.11335	0.064231
CBX4	SMARCA1	noNeg	0	0.229135	0.117647	0.00189394	0.244094
TSPYL1	SMARCA1	noNeg	0	0.261719	0.253731	0.239192	0.0552394
PRMT3	SMARCA1	noNeg	0	0.240411	0.222222	0.063214	0.202309
KDM4A	SMARCA1	noNeg	0	0.197464	0.136364	0.0622042	0.0482625
EHMT2	SMARCA1	noNeg	0	0.223781	0.0952381	0.0154827	0.226761
ARID3B	SMARCA1	noNeg	0	0.216203	0.366667	0.0631032	0.130968
KDM4C	SMARCA1	noNeg	0.0136986	0.257438	0.234043	0.137137	0.120985
MORF4L1	SMARCA1	noNeg	0	0.209846	0.375	0.148562	0.04815
CBX1	SMARCA1	noNeg	0.0526316	0.255738	0.25	0.0959378	0.208077
KDM2A	SMARCA1	noNeg	0	0.174001	0.277778	0.0599144	0.114899
KDM4B	SMARCA1	noNeg	0	0.262072	0.297297	0.0423729	0.179001
GMEB1	SMARCA1	noNeg	0	0.246728	0.193548	0.081672	0.0733015
SETD1B	SMARCA1	noNeg	0	0.1881	0.142857	0.0549451	0.107843
SMNDC1	SMARCA1	noNeg	0	0.259871	0.263158	0.0778748	0.113548
TSPYL4	SMARCA1	noNeg	0	0.260435	0.253731	0.258214	0.0322901
DEAF1	SMARCA1	noNeg	0	0.254842	0.311475	0.020265	0.153694
PRMT1	SMARCA1	noNeg	0	0.232667	0.366667	0.0116392	0.268275
ACTR6	SMARCA1	noNeg	0	0.190446	0.129032	0.0796951	0.0785441
CHD8	SMARCA1	noNeg	0	0.197077	0.258065	0.112722	0.0410872
HDAC2	SMARCA1	noNeg	0	0.258272	0.246377	0.14273	0.280612
MIER1	SMARCA1	noNeg	0	0.213559	0.258065	0.128412	0.03414
MBD1	SMARCA1	noNeg	0	0.241448	0.183099	0.122396	0.109049
FBXO11	SMARCA1	noNeg	0	0.169903	0.1	0.153703	0.0330927
CHD9	SMARCA1	noNeg	0.0512821	0.231904	0.301887	0.233843	0.0572093
MGMT	SMARCA1	noNeg	0	0.256103	0.245283	0.0933544	0.0822846
DOT1L	SMARCA1	noNeg	0	0.274557	0.388889	0.0178971	0.0926928
MLLT6	SMARCA1	noNeg	0.0666667	0.290187	0.363636	0.149097	0.0545154
SUV39H2	SMARCA1	noNeg	0	0.210911	0.333333	0.101523	0.371811
NCOR1	SMARCA1	noNeg	0	0.281238	0.294118	0.213403	0.0677891
EHMT1	SMARCA1	noNeg	0	0.23615	0.216216	0.0755116	0.113821
NCOR2	SMARCA1	noNeg	0	0.188582	0.111111	0.0541311	0.0976864
SETD7	SMARCA1	noNeg	0	0.292098	0.307692	0.167411	0.0528541
CDYL	SMARCA1	noNeg	0	0.236352	0.222222	0.168609	0.194114
SETDB2	SMARCA1	noNeg	0.0121951	0.286019	0.319328	0.168779	0.0949541
CBX6	SMARCA1	noNeg	0	0.249685	0.454545	0.234137	0.057924
DPF1	SMARCA1	noNeg	0	0.181943	0.208333	0.00112233	0.252517
PHF3	SMARCA1	noNeg	0	0.230725	0.275	0.189989	0.0174511
CBX7	SMARCA1	noNeg	0	0.250629	0.419355	0.254007	0.0702839
DNMT3B	SMARCA1	noNeg	0	0.0624291	0	0.0193705	0.419944
CECR2	SMARCA1	noNeg	0	0.240642	0.366667	0.155917	0.0560882
PRMT2	SMARCA1	noNeg	0	0.222517	0.263158	0.113712	0.0980392
SUV420H1	SMARCA1	noNeg	0	0.18004	0.166667	0.171707	0.0403345
PHF14	SMARCA1	noNeg	0	0.195077	0.333333	0.0451833	0.233333
HP1BP3	SMARCA1	noNeg	0	0.262679	0.177778	0.215636	0.0555019
TXNDC9	SMARCA1	noNeg	0	0.156745	0.210526	0.0558867	0.11302
BRD7	SMARCA1	noNeg	0.0666667	0.223562	0.317073	0.176052	0.139286
ING1	SMARCA1	noNeg	0	0.269036	0.285714	0.0468986	0.102512
PRDM5	SMARCA1	noNeg	0.0344828	0.297513	0.282051	0.318623	0.0689785
INO80D	SMARCA1	noNeg	0	0.218254	0.134615	0.110264	0.101558
BRWD1	SMARCA1	noNeg	0	0.212435	0.147541	0.108942	0.0740525
SMYD3	SMARCA1	noNeg	0	0.17734	0.208333	0.0809568	0.286745
MPHOSPH8	SMARCA1	noNeg	0	0.277396	0.272727	0.247398	0.0417044
TCF19	SMARCA1	noNeg	0.0909091	0.225569	0.047619	0.029476	0.36784
HDAC5	SMARCA1	noNeg	0.0322581	0.270206	0.210526	0.145532	0.048855
GLYR1	SMARCA1	noNeg	0	0.210352	0.25	0.186608	0.0985353
ACTR5	SMARCA1	noNeg	0	0.105717	0	0.0151668	0.348914
HDAC9	SMARCA1	noNeg	0	0.177736	0.392857	0.105344	0.054881
HDAC10	SMARCA1	noNeg	0.0140845	0.262963	0.401709	0.0140721	0.237936
SETD1A	SMARCA1	noNeg	0	0.168609	0.181818	0.015261	0.148427
HDGFRP2	SMARCA1	noNeg	0	0.271761	0.372093	0.0104502	0.137309
HDAC4	SMARCA1	noNeg	0.0147059	0.251594	0.271739	0.221868	0.0584708
CBX2	SMARCA1	noNeg	0	0.227101	0.117647	0.00882724	0.43918
MYSM1	SMARCA1	noNeg	0	0.210798	0.233333	0.0995989	0.0525649
PWWP2A	SMARCA1	noNeg	0	0.239848	0.210526	0.107527	0.107379
RUVBL2	SMARCA1	noNeg	0	0.239041	0.354839	0.0141304	0.347518
TADA2B	SMARCA1	noNeg	0	0.253041	0.119048	0.192604	0.0518627
BRD8	SMARCA1	noNeg	0	0.231132	0.243243	0.0785965	0.0710561
ACTR8	SMARCA1	noNeg	0	0.202974	0.135593	0.177176	0.0424152
KDM4D	SMARCA1	noNeg	0	0.22751	0.173077	0.126582	0.0529968
PHIP	SMARCA1	noNeg	0	0.246925	0.188679	0.0891228	0.0935114
JMJD6	SMARCA1	noNeg	0	0.22197	0.105263	0.0063593	0.108434
WDR11	SMARCA1	noNeg	0	0.265219	0.222222	0.201204	0.035334
PHF19	SMARCA1	noNeg	0	0.226918	0.2	0.04095	0.182184
SETD5	SMARCA1	noNeg	0	0.184263	0.12	0.0714286	0.0771259
INO80	SMARCA1	noNeg	0.0166667	0.237185	0.233766	0.15024	0.0462398
ATF7IP	SMARCA1	noNeg	0	0.163416	0.166667	0.0879662	0.0700262
DMAP1	SMARCA1	noNeg	0	0.197361	0.157895	0.0769231	0.120631
ZCWPW1	SMARCA1	noNeg	0	0.137398	0.214286	0.132066	0.0645765
EP400	SMARCA1	noNeg	0	0.195475	0.209302	0.0778571	0.0897269
MBD5	SMARCA1	noNeg	0	0.204878	0.1875	0.21167	0.0288889
HDAC11	SMARCA1	noNeg	0	0.18467	0.130435	0.186905	0.126819
FBXO10	SMARCA1	noNeg	0	0.238707	0.219512	0.146015	0.058598
SETD4	SMARCA1	noNeg	0	0.204992	0.208333	0.0197119	0.117135
PHRF1	SMARCA1	noNeg	0	0.255612	0.294118	0.0380201	0.0774322
PRDM8	SMARCA1	noNeg	0.0416667	0.278152	0.233333	0.199476	0.068747
TDRD6	SMARCC1	noNeg	0	0.197303	0.221154	0.0189329	0.132188
PRDM11	SMARCC1	noNeg	0	0.208608	0.194444	0.125108	0.0881196
KDM1B	SMARCC1	noNeg	0	0.208558	0.260504	0.15586	0.0372149
INTS12	SMARCC1	noNeg	0.01	0.329687	0.3125	0.0626536	0.155602
ARID3C	SMARCC1	noNeg	0.037037	0.336732	0.302752	0.01	0.236641
JMJD4	SMARCC1	noNeg	0	0.106755	0.2	0.00992556	0.340426
SHPRH	SMARCC1	noNeg	0.0243902	0.274035	0.25641	0.179963	0.034915
PHF23	SMARCC1	noNeg	0.0138889	0.310605	0.26178	0.053068	0.163662
TDRD5	SMARCC1	noNeg	0	0.1	0.181818	0.308555	0.0390836
BRD9	SMARCC1	noNeg	0.0116279	0.142738	0.142857	0.007109	0.329094
RCOR2	SMARCC1	noNeg	0	0.172662	0.166667	0.152727	0.124204
ATF7IP2	SMARCC1	noNeg	0	0.199765	0.218391	0.0497193	0.13101
SETD6	SMARCC1	noNeg	0.00862069	0.241268	0.181159	0.0816944	0.131406
TP53	SMARCC1	noNeg	0.0108108	0.313858	0.267206	0.0381062	0.221223
TCF20	SMARCC1	noNeg	0.00917431	0.269794	0.314103	0.0958269	0.0343284
TDRD3	SMARCC1	noNeg	0.0125786	0.298375	0.287671	0.047836	0.176875
PHF1	SMARCC1	noNeg	0	0.20763	0.256881	0.0262774	0.352552
SETD3	SMARCC1	noNeg	0	0.329847	0.293706	0.101351	0.295983
SP100	SMARCC1	noNeg	0.027027	0.220639	0.23741	0.0284397	0.296757
SRCAP	SMARCC1	noNeg	0	0.178432	0.185185	0.0517857	0.0849673
SMARCA2	SMARCC1	noNeg	0.00588235	0.3614	0.419014	0.134767	0.158789
CBX3	SMARCC1	noNeg	0.015873	0.148055	0.173333	0.00301205	0.360308
TDRD7	SMARCC1	noNeg	0	0.317498	0.344262	0.0478261	0.337176
SMARCA4	SMARCC1	noNeg	0.0449438	0.259387	0.290598	0.119048	0.0586207
PSIP1	SMARCC1	noNeg	0.0310559	0.357783	0.393574	0.0909823	0.105832
SMARCC2	SMARCC1	noNeg	0	0.146235	0.0769231	0.0445205	0.116044
BRD4	SMARCC1	noNeg	0.0138889	0.23541	0.215909	0.0992806	0.0252454
SMARCD3	SMARCC1	noNeg	0.0319149	0.197269	0.208696	0.0598626	0.311951
BAZ2A	SMARCC1	noNeg	0	0.144928	0.076087	0.0722714	0.0737705
SMARCE1	SMARCC1	noNeg	0.0222222	0.219883	0.268908	0.0631068	0.0824053
BAZ1A	SMARCC1	noNeg	0	0.307456	0.315789	0.0384615	0.238095
ING2	SMARCC1	noNeg	0.0301205	0.341715	0.412639	0.0313589	0.204986
JARID2	SMARCC1	noNeg	0	0.209392	0.248062	0.0480769	0.112628
KDM2B	SMARCC1	noNeg	0	0.183984	0.09375	0.0383877	0.135987
KDM6A	SMARCC1	noNeg	0.0116279	0.222904	0.365672	0.122826	0.0697674
ZGPAT	SMARCC1	noNeg	0	0.0923154	0.0655738	0.0108696	0.1375
ARID4A	SMARCC1	noNeg	0	0.32166	0.307018	0.0825688	0.180964
SUV420H2	SMARCC1	noNeg	0	0.204342	0.15	0.00310559	0.377176
KDM5A	SMARCC1	noNeg	0.0121951	0.148082	0.147368	0.123843	0.030303
CHD6	SMARCC1	noNeg	0	0.111913	0.0428571	0.142857	0.0272953
PRDM2	SMARCC1	noNeg	0.00884956	0.267552	0.248276	0.0979592	0.103221
PHF5A	SMARCC1	noNeg	0	0.270722	0.256	0.0256849	0.107034
TSPYL5	SMARCC1	noNeg	0	0.152174	0.243243	0.123264	0.170825
ZMYND11	SMARCC1	noNeg	0.0232558	0.229392	0.293785	0.218773	0.164656
MUM1	SMARCC1	noNeg	0.0350877	0.31572	0.357143	0.035309	0.221022
PYGO2	SMARCC1	noNeg	0	0.0954931	0.146667	0.119217	0.0786885
PRMT10	SMARCC1	noNeg	0	0.340464	0.382812	0.157454	0.125275
TADA2A	SMARCC1	noNeg	0.032967	0.228721	0.280992	0.0929095	0.0180072
SIN3B	SMARCC1	noNeg	0.0144928	0.236192	0.214286	0.0402802	0.177233
TP53BP1	SMARCC1	noNeg	0.0265487	0.283323	0.303797	0.135937	0.0138675
SP140	SMARCC1	noNeg	0.0272727	0.221666	0.23913	0.0120069	0.323666
WHSC1	SMARCC1	noNeg	0.036036	0.327635	0.327044	0.0471311	0.0979667
KDM1A	SMARCC1	noNeg	0	0.273354	0.207692	0.16221	0.0634391
CHD5	SMARCC1	noNeg	0.0147059	0.259185	0.230769	0.327221	0.180347
BRD3	SMARCC1	noNeg	0.0405405	0.321455	0.375	0.128272	0.0377834
SND1	SMARCC1	noNeg	0.0243902	0.182589	0.166667	0.0197183	0.376098
MLLT10	SMARCC1	noNeg	0.00961539	0.216462	0.203125	0.0796646	0.0582428
ATAD2	SMARCC1	noNeg	0	0.130661	0.212121	0.0211416	0.0973282
DPF3	SMARCC1	noNeg	0.010989	0.329149	0.290323	0.00968523	0.282986
BRPF3	SMARCC1	noNeg	0.0133333	0.209927	0.262626	0.118551	0.1557
PRDM4	SMARCC1	noNeg	0	0.178711	0.0606061	0.123567	0.0564904
DMTF1	SMARCC1	noNeg	0	0.131369	0.0952381	0.046	0.273256
INO80C	SMARCC1	noNeg	0.0618557	0.295543	0.345324	0.0177165	0.478974
ASH2L	SMARCC1	noNeg	0.0275862	0.313634	0.268421	0.103964	0.191657
MUM1L1	SMARCC1	noNeg	0.0185185	0.19734	0.208955	0.0351931	0.243506
MTF2	SMARCC1	noNeg	0.0105263	0.227676	0.178571	0.0360825	0.131343
PHF13	SMARCC1	noNeg	0.015873	0.259449	0.230769	0.029985	0.0684358
SMYD5	SMARCC1	noNeg	0	0.08992	0.0714286	0.0121654	0.260791
KDM6B	SMARCC1	noNeg	0.0133333	0.314239	0.266332	0.0529695	0.0797637
MIER3	SMARCC1	noNeg	0.0202703	0.325401	0.287129	0.0812183	0.228056
ARID4B	SMARCC1	noNeg	0	0.114849	0.204082	0.0771277	0.0517024
PWWP2B	SMARCC1	noNeg	0.0234375	0.243393	0.314917	0.0790774	0.190667
KDM3B	SMARCC1	noNeg	0.0126582	0.332596	0.222222	0.132771	0.062253
ARID2	SMARCC1	noNeg	0	0.147866	0.168	0.0601399	0.0350877
DNAJC2	SMARCC1	noNeg	0.015873	0.145243	0.162162	0.0168675	0.225746
INO80E	SMARCC1	noNeg	0	0.182712	0.188235	0	0.634812
PHF12	SMARCC1	noNeg	0	0.223927	0.271028	0.0496689	0.0736196
JMJD8	SMARCC1	noNeg	0.0210526	0.222767	0.198276	0.038633	0.272432
CHAF1B	SMARCC1	noNeg	0	0.289202	0.326733	0.00206612	0.0727969
BAZ2B	SMARCC1	noNeg	0.0102041	0.127197	0.0934579	0.116795	0.0928074
ARID1A	SMARCC1	noNeg	0.018018	0.274471	0.265734	0.177136	0.0351515
SIN3A	SMARCC1	noNeg	0.0224719	0.258689	0.232143	0.0991832	0.0644105
MTA1	SMARCC1	noNeg	0	0.331939	0.264516	0.0351288	0.262522
CXXC1	SMARCC1	noNeg	0.0472441	0.318985	0.431925	0.025641	0.360656
HDAC3	SMARCC1	noNeg	0	0.330094	0.211538	0.0263653	0.269601
HDAC7	SMARCC1	noNeg	0	0.149313	0.0550459	0.0344311	0.274701
SMARCAL1	SMARCC1	noNeg	0.0319149	0.207351	0.241667	0.04	0.180328
SMARCA5	SMARCC1	noNeg	0.0117647	0.328642	0.294118	0.13843	0.125565
TRIM33	SMARCC1	noNeg	0.0163934	0.225279	0.25625	0.188424	0.0321812
ATAD2B	SMARCC1	noNeg	0.0128205	0.126229	0.117647	0.0763473	0.0346821
PRMT7	SMARCC1	noNeg	0.00775194	0.242245	0.201258	0	0.184385
MBD2	SMARCC1	noNeg	0.0416667	0.315992	0.438525	0.0552268	0.240449
ING3	SMARCC1	noNeg	0.027027	0.16735	0.172414	0.0595334	0.202694
HAT1	SMARCC1	noNeg	0	0.123371	0.112245	0.141566	0.041847
PRDM12	SMARCC1	noNeg	0.04	0.325024	0.371681	0	0.240541
PRDM16	SMARCC1	noNeg	0.0141844	0.265675	0.235955	0.204691	0.239562
SP140L	SMARCC1	noNeg	0.0384615	0.221684	0.246154	0.0209627	0.181182
KDM3A	SMARCC1	noNeg	0	0.0905021	0.107143	0.0502183	0.29321
PHF20L1	SMARCC1	noNeg	0	0.144284	0.189873	0.10365	0.0392707
SNAPC4	SMARCC1	noNeg	0.05	0.319716	0.344828	0.0611855	0.119529
PRDM15	SMARCC1	noNeg	0.025974	0.299599	0.339286	0.0154867	0.132438
ARID5B	SMARCC1	noNeg	0.010989	0.217666	0.270492	0.0443943	0.059448
TSPYL2	SMARCC1	noNeg	0	0.212206	0.368421	0.019347	0.285838
ING5	SMARCC1	noNeg	0.0318471	0.23706	0.24	0.131279	0.0987654
DNAJC1	SMARCC1	noNeg	0.00970874	0.216216	0.204724	0.0240964	0.380597
ING4	SMARCC1	noNeg	0	0.148992	0.161616	0.0174051	0.215881
PHF20	SMARCC1	noNeg	0	0.0880231	0	0.0842541	0.0972569
RSF1	SMARCC1	noNeg	0	0.196813	0.184466	0.160234	0.0273038
PRDM1	SMARCC1	noNeg	0.028777	0.263588	0.262857	0.00550964	0.435459
ACTL6B	SMARCC1	noNeg	0.0163934	0.135667	0.130435	0	0.613636
MBD3	SMARCC1	noNeg	0.034188	0.316066	0.347059	0.0285714	0.259819
RERE	SMARCC1	noNeg	0.0217391	0.26163	0.232558	0.0817236	0.107427
CHD1	SMARCC1	noNeg	0.00645161	0.347384	0.219388	0.0610583	0.0833333
CHD2	SMARCC1	noNeg	0	0.233845	0.217822	0.0748538	0.0676118
WHSC1L1	SMARCC1	noNeg	0.028169	0.311053	0.284211	0.155419	0.0936052
CHD4	SMARCC1	noNeg	0	0.149983	0.166667	0.12616	0.0128205
TRERF1	SMARCC1	noNeg	0.0266667	0.197932	0.262626	0.0454545	0.110512
DNMT1	SMARCC1	noNeg	0.025974	0.263615	0.294118	0.0337302	0.0614525
BDP1	SMARCC1	noNeg	0.0378788	0.339753	0.263158	0.0727056	0.0870511
TRDMT1	SMARCC1	noNeg	0.0105263	0.217182	0.225	0.0557143	0.156118
HDAC8	SMARCC1	noNeg	0	0.196169	0.191176	0.219015	0.165722
ASH1L	SMARCC1	noNeg	0.0153846	0.10093	0.146667	0.18324	0.0334773
SMYD2	SMARCC1	noNeg	0.0128205	0.124143	0.287037	0.0243205	0.301
TAF1	SMARCC1	noNeg	0	0.196321	0.211268	0.0909091	0.038835
JMJD1C	SMARCC1	noNeg	0.0210526	0.221042	0.308271	0.0791058	0.114242
TRRAP	SMARCC1	noNeg	0.0178571	0.129762	0.126984	0.0942249	0.00754148
TAF1L	SMARCC1	noNeg	0.0224719	0.343743	0.356061	0.124197	0.0280957
UHRF2	SMARCC1	noNeg	0.0310559	0.361123	0.415385	0.063893	0.112137
ZMYND8	SMARCC1	noNeg	0	0.101151	0.0172414	0.0609319	0.0653266
SMYD1	SMARCC1	noNeg	0	0.0921348	0.109756	0.00613497	0.0578035
NAP1L1	SMARCC1	noNeg	0.0113636	0.171269	0.138614	0.0189873	0.186615
HDGF	SMARCC1	noNeg	0	0.100524	0.151899	0.0760234	0.180511
RBBP4	SMARCC1	noNeg	0	0.244017	0.186916	0.156863	0.0772014
NAP1L5	SMARCC1	noNeg	0	0.313516	0.285714	0.0869104	0.169454
RBBP7	SMARCC1	noNeg	0	0.231399	0.268293	0.0330097	0.122658
BRD2	SMARCC1	noNeg	0	0.202822	0.277311	0.107374	0.03375
PHF2	SMARCC1	noNeg	0	0.316879	0.356061	0.09342	0.155693
TERF1	SMARCC1	noNeg	0.015873	0.162456	0.184211	0.191874	0.059448
SMARCD1	SMARCC1	noNeg	0	0.154934	0.0515464	0.0428016	0.1776
CDC5L	SMARCC1	noNeg	0.0135135	0.195402	0.255102	0.167109	0.0467762
SMARCAD1	SMARCC1	noNeg	0	0.321484	0.337662	0.0984204	0.0362998
PRDM10	SMARCC1	noNeg	0.0294118	0.281235	0.314136	0.0860832	0.0196906
ARID3A	SMARCC1	noNeg	0.0442478	0.315836	0.341615	0.127214	0.0576631
CHD7	SMARCC1	noNeg	0	0.185961	0.21875	0.112644	0.0354767
PRMT6	SMARCC1	noNeg	0.0192308	0.232107	0.210938	0.356263	0.0845865
EZH2	SMARCC1	noNeg	0.0217391	0.195078	0.224138	0	0.426587
BPTF	SMARCC1	noNeg	0	0.158132	0.209302	0.124694	0.0180072
RCOR3	SMARCC1	noNeg	0.012987	0.118436	0.24	0.0815508	0.0754017
EP300	SMARCC1	noNeg	0	0.273177	0.274809	0.107709	0.0395538
PHF10	SMARCC1	noNeg	0.0277778	0.286813	0.376147	0.0696108	0.0936228
KAT2A	SMARCC1	noNeg	0.021978	0.220229	0.254237	0.00996678	0.426667
CBX8	SMARCC1	noNeg	0.025974	0.167564	0.184783	0.00215983	0.106178
MSH6	SMARCC1	noNeg	0.021978	0.0978766	0.0531915	0.0793388	0.0634675
SP110	SMARCC1	noNeg	0.0272727	0.221694	0.23913	0.0250348	0.339154
ARID1B	SMARCC1	noNeg	0.028777	0.282296	0.317708	0.176044	0.0483592
TSPYL1	SMARCC1	noNeg	0.0205479	0.26865	0.225989	0.193635	0.235149
PRMT3	SMARCC1	noNeg	0.0121951	0.258161	0.227723	0.0548697	0.0876095
KDM4A	SMARCC1	noNeg	0	0.204415	0.185567	0.0885496	0.0616046
EHMT2	SMARCC1	noNeg	0	0.204234	0.239669	0.0443975	0.10076
ARID3B	SMARCC1	noNeg	0.0232558	0.261154	0.229358	0.0552846	0.135021
KDM4C	SMARCC1	noNeg	0.0297619	0.361801	0.406716	0.0722689	0.242521
MORF4L1	SMARCC1	noNeg	0.0273973	0.253901	0.260417	0.112903	0.152733
PHF8	SMARCC1	noNeg	0	0.208274	0.339623	0.133333	0.025974
MSL3	SMARCC1	noNeg	0	0.235354	0.276119	0.0116667	0.198932
CBX1	SMARCC1	noNeg	0.0128205	0.190476	0.214286	0.106419	0.0451613
KDM2A	SMARCC1	noNeg	0	0.152433	0.134146	0.0798193	0.0841379
KDM4B	SMARCC1	noNeg	0.0326087	0.300436	0.295082	0.067623	0.315568
GMEB1	SMARCC1	noNeg	0.021978	0.268109	0.216216	0.114514	0.0940893
SETD1B	SMARCC1	noNeg	0	0.184928	0.105263	0.0532915	0.0631424
SMNDC1	SMARCC1	noNeg	0.01	0.242935	0.317241	0.069697	0.0846047
TSPYL4	SMARCC1	noNeg	0.0206897	0.268412	0.231638	0.2329	0.148858
DEAF1	SMARCC1	noNeg	0.0234375	0.288981	0.288235	0.0223577	0.232449
PRMT1	SMARCC1	noNeg	0	0.219392	0.164948	0.00236407	0.20339
ACTR6	SMARCC1	noNeg	0	0.181232	0.0918367	0.0960699	0.0563187
CHD8	SMARCC1	noNeg	0.0117647	0.296931	0.275862	0.140083	0.0538058
HDAC2	SMARCC1	noNeg	0.0275862	0.270087	0.26776	0.187316	0.0477528
MIER1	SMARCC1	noNeg	0	0.211792	0.182609	0.0607827	0.266789
MBD1	SMARCC1	noNeg	0.0472441	0.31905	0.431925	0.0631896	0.306193
FBXO11	SMARCC1	noNeg	0.010989	0.0979416	0.0526316	0.104377	0.037797
CHD9	SMARCC1	noNeg	0.0169492	0.231378	0.190141	0.0906389	0.165012
MGMT	SMARCC1	noNeg	0.0254237	0.244008	0.313253	0.0221154	0.223881
PHF6	SMARCC1	noNeg	0	0.196941	0.0727273	0.0921273	0.0324149
DOT1L	SMARCC1	noNeg	0.0392157	0.315697	0.36	0.0422018	0.0747029
MLLT6	SMARCC1	noNeg	0.0357143	0.223189	0.266055	0.109589	0.119666
SUV39H2	SMARCC1	noNeg	0.0108696	0.2177	0.224138	0.0995542	0.0534459
NCOR1	SMARCC1	noNeg	0.0584416	0.312322	0.234043	0.147162	0.111457
EHMT1	SMARCC1	noNeg	0.0337079	0.319396	0.303279	0.108225	0.0647773
NCOR2	SMARCC1	noNeg	0	0.181616	0.150943	0.0452756	0.293463
SETD7	SMARCC1	noNeg	0.0224719	0.326639	0.309524	0.0411765	0.194949
SETDB2	SMARCC1	noNeg	0.015544	0.311942	0.334507	0.0802752	0.13834
CBX6	SMARCC1	noNeg	0	0.267189	0.295455	0.155906	0.178525
DPF1	SMARCC1	noNeg	0	0.182611	0.125	0	0.210106
PHF3	SMARCC1	noNeg	0.0430108	0.194719	0.241379	0.126859	0.0545906
CBX7	SMARCC1	noNeg	0	0.267724	0.282258	0.0481409	0.24875
DNMT3B	SMARCC1	noNeg	0	0.0733496	0	0.0192719	0.136784
CECR2	SMARCC1	noNeg	0.00869565	0.250384	0.273885	0.142494	0.153017
PRMT2	SMARCC1	noNeg	0.0246914	0.297754	0.376	0.0178571	0.348332
SUV420H1	SMARCC1	noNeg	0	0.157783	0.150538	0.105038	0.136431
PHF14	SMARCC1	noNeg	0.0149254	0.168019	0.177215	0.0431779	0.133234
HP1BP3	SMARCC1	noNeg	0	0.27462	0.225564	0.124904	0.100555
TXNDC9	SMARCC1	noNeg	0	0.0971178	0.0823529	0.0816667	0.0769231
BRD7	SMARCC1	noNeg	0.00952381	0.231025	0.207692	0.101549	0.0696557
ING1	SMARCC1	noNeg	0.0322581	0.28999	0.315385	0.0168067	0.0629921
PRDM5	SMARCC1	noNeg	0	0.325877	0.27972	0.100211	0.22549
INO80D	SMARCC1	noNeg	0.0315789	0.180947	0.163636	0.0585831	0.116727
BRWD1	SMARCC1	noNeg	0.0366972	0.29143	0.257143	0.0782918	0.0954936
SMYD3	SMARCC1	noNeg	0	0.122786	0.237624	0.0484653	0.105491
MPHOSPH8	SMARCC1	noNeg	0.0206186	0.332599	0.430303	0.102791	0.129739
TCF19	SMARCC1	noNeg	0	0.20286	0.262712	0.04534	0.301056
GLYR1	SMARCC1	noNeg	0.0131579	0.212379	0.242424	0.281332	0.197044
HDAC6	SMARCC1	noNeg	0	0.218131	0.347826	0.0458488	0.135048
ACTR5	SMARCC1	noNeg	0	0.0990868	0.0428571	0.00473934	0.342679
HDAC9	SMARCC1	noNeg	0	0.15748	0.123457	0.0352697	0.281133
HDAC10	SMARCC1	noNeg	0.015873	0.269177	0.363014	0.00510204	0.363636
SETD1A	SMARCC1	noNeg	0	0.177477	0.185185	0.0549898	0.129433
HDGFRP2	SMARCC1	noNeg	0	0.329894	0.344262	0.027957	0.157609
HDAC4	SMARCC1	noNeg	0.0454545	0.233445	0.213904	0.0673222	0.0819444
CBX2	SMARCC1	noNeg	0.025974	0.167511	0.184783	0.006	0.0530303
MYSM1	SMARCC1	noNeg	0	0.216778	0.193277	0.130802	0.0456376
PWWP2A	SMARCC1	noNeg	0.0217391	0.346198	0.194444	0.0587393	0.220982
RUVBL2	SMARCC1	noNeg	0	0.221278	0.156863	0	0.366355
TADA2B	SMARCC1	noNeg	0.0408163	0.329169	0.381579	0.0842912	0.299955
BRD8	SMARCC1	noNeg	0	0.33315	0.227723	0.0585443	0.122222
KDM4D	SMARCC1	noNeg	0	0.248871	0.246269	0.0502451	0.035461
PHIP	SMARCC1	noNeg	0.0353982	0.252256	0.225564	0.0714286	0.0383091
JMJD6	SMARCC1	noNeg	0.0263158	0.16394	0.195652	0	0.189036
WDR11	SMARCC1	noNeg	0.0232558	0.244672	0.284483	0.169717	0.125182
PHF19	SMARCC1	noNeg	0.0263158	0.317609	0.317757	0.0070922	0.130971
INO80	SMARCC1	noNeg	0.0413223	0.289951	0.309524	0.105551	0.116559
ATF7IP	SMARCC1	noNeg	0.00909091	0.163465	0.167939	0.0784593	0.00988701
ZCWPW1	SMARCC1	noNeg	0.0166667	0.134464	0.132353	0.0217918	0.165094
EP400	SMARCC1	noNeg	0.0102041	0.189294	0.184874	0.0585652	0.0474198
MBD5	SMARCC1	noNeg	0.00925926	0.139455	0.132231	0.0892514	0.122157
FBXO10	SMARCC1	noNeg	0.0444444	0.33913	0.386861	0.183607	0.105572
SETD4	SMARCC1	noNeg	0	0.290257	0.343434	0.00782779	0.183706
PHRF1	SMARCC1	noNeg	0.0252101	0.292113	0.315152	0.0732673	0.207221
PRDM8	SMARCC1	noNeg	0	0.310226	0.338129	0.020475	0.197239
TDRD6	SMARCD2	noNeg	0	0.207279	0.153846	0.00875273	0.176577
PRDM11	SMARCD2	noNeg	0	0.219269	0.277778	0.0102145	0.156034
KDM1B	SMARCD2	noNeg	0	0.201266	0.0882353	0.0719064	0.103448
INTS12	SMARCD2	noNeg	0	0.291463	0.324324	0.0107143	0.264126
ARID3C	SMARCD2	noNeg	0	0.191753	0.0666667	0.0170213	0.0289256
JMJD4	SMARCD2	noNeg	0	0.152815	0.0952381	0.0875	0.0560472
SHPRH	SMARCD2	noNeg	0	0.238149	0.181818	0.0232829	0.178776
TDRD5	SMARCD2	noNeg	0	0.13188	0	0.0249653	0.0803571
BRD9	SMARCD2	noNeg	0.0344828	0.188172	0.2	0.0206186	0.230159
RCOR2	SMARCD2	noNeg	0	0.200236	0.0909091	0.0202429	0.475584
ATF7IP2	SMARCD2	noNeg	0	0.25609	0.333333	0.108163	0.142607
MECOM	SMARCD2	noNeg	0	0.115546	0	0.0115725	0.200762
SETD6	SMARCD2	noNeg	0	0.239985	0.0545455	0.0135397	0.0767857
TCF20	SMARCD2	noNeg	0.0285714	0.274194	0.291667	0.0305882	0.0976645
TDRD3	SMARCD2	noNeg	0.0105263	0.240143	0.189655	0.0479094	0.155882
PHF1	SMARCD2	noNeg	0	0.198529	0.176471	0.0108696	0.328467
SETD3	SMARCD2	noNeg	0	0.190606	0.204545	0.0193498	0.263398
SP100	SMARCD2	noNeg	0	0.202597	0.0350877	0.156367	0.274457
SRCAP	SMARCD2	noNeg	0	0.2289	0.25	0.0280374	0.164062
SMARCA2	SMARCD2	noNeg	0.00970874	0.186685	0.233083	0.0177112	0.192815
CBX3	SMARCD2	noNeg	0	0.178536	0.190476	0.00458716	0.195572
TDRD7	SMARCD2	noNeg	0.0384615	0.238255	0.107143	0.0150754	0.320819
SMARCA4	SMARCD2	noNeg	0	0.227694	0.2	0.02849	0.0930233
PSIP1	SMARCD2	noNeg	0.0103093	0.18151	0.232	0.0198238	0.265372
SMARCC1	SMARCD2	noNeg	0	0.15868	0.180723	0.0376266	0.0560109
SMARCC2	SMARCD2	noNeg	0	0.188857	0	0.0186757	0.236057
BRD4	SMARCD2	noNeg	0	0.192382	0.214286	0.0286976	0.130518
SMARCD3	SMARCD2	noNeg	0	0.151855	0.0408163	0.01726	0.274648
BAZ2A	SMARCD2	noNeg	0	0.190408	0.0555556	0.0247191	0.14751
BAZ1A	SMARCD2	noNeg	0	0.204527	0.222222	0.0384615	0.0561056
ING2	SMARCD2	noNeg	0	0.27508	0.178862	0.0101266	0.190574
JARID2	SMARCD2	noNeg	0	0.2	0.121951	0.0279503	0.0903955
KDM2B	SMARCD2	noNeg	0	0.240328	0.0740741	0.01	0.193548
KDM6A	SMARCD2	noNeg	0	0.241947	0.148148	0.0146628	0.191943
ZGPAT	SMARCD2	noNeg	0	0.0935252	0	0.0245232	0.0565553
ARID4A	SMARCD2	noNeg	0	0.215544	0.25	0.0164729	0.283333
SUV420H2	SMARCD2	noNeg	0	0.237668	0.0810811	0.0164609	0.0864662
KDM5A	SMARCD2	noNeg	0	0.175258	0.08	0.04	0.173554
CHD6	SMARCD2	noNeg	0	0.112923	0.142857	0.00714286	0.159159
PRDM2	SMARCD2	noNeg	0	0.210795	0.136364	0.0130011	0.247145
PHF5A	SMARCD2	noNeg	0.0588235	0.278583	0.272727	0.0078329	0.0837321
TSPYL5	SMARCD2	noNeg	0	0.170626	0.428571	0.0137642	0.175222
ZMYND11	SMARCD2	noNeg	0	0.176844	0.269231	0.0228707	0.247031
MUM1	SMARCD2	noNeg	0	0.315701	0.205479	0.0170778	0.332066
PYGO2	SMARCD2	noNeg	0	0.143382	0	0.040404	0.0411622
PRMT10	SMARCD2	noNeg	0	0.28796	0.290323	0.00592885	0.220939
SIN3B	SMARCD2	noNeg	0	0.190294	0.0833333	0.0211082	0.177874
TP53BP1	SMARCD2	noNeg	0	0.252882	0.285714	0.00943396	0.123967
SP140	SMARCD2	noNeg	0	0.204782	0.0357143	0.0101523	0.361426
WHSC1	SMARCD2	noNeg	0	0.247205	0.18	0.0120482	0.204473
KDM1A	SMARCD2	noNeg	0	0.219462	0.179487	0.048	0.115566
BRPF1	SMARCD2	noNeg	0	0.154807	0.20339	0.019656	0.137712
CHD5	SMARCD2	noNeg	0	0.191062	0.130435	0.0121951	0.273533
BRD3	SMARCD2	noNeg	0.0555556	0.24571	0.346154	0.019084	0.173502
SND1	SMARCD2	noNeg	0	0.144725	0.0294118	0.020979	0.111801
MLLT10	SMARCD2	noNeg	0	0.162451	0.179487	0.0724191	0.18262
ATAD2	SMARCD2	noNeg	0	0.147135	0	0.00823045	0.144366
DPF3	SMARCD2	noNeg	0	0.211574	0.103448	0.0113744	0.288604
BRPF3	SMARCD2	noNeg	0	0.202337	0.0666667	0.020155	0.303456
PRDM4	SMARCD2	noNeg	0	0.241525	0.0833333	0.0137795	0.246291
DMTF1	SMARCD2	noNeg	0	0.13918	0	0.0179028	0.142544
INO80C	SMARCD2	noNeg	0	0.233108	0.325	0.0138889	0.208791
ASH2L	SMARCD2	noNeg	0	0.19896	0.247191	0.0209171	0.181698
MUM1L1	SMARCD2	noNeg	0	0.227811	0.5	0.0157017	0.233258
MTF2	SMARCD2	noNeg	0	0.184756	0.0869565	0.109551	0.118812
PHF13	SMARCD2	noNeg	0	0.195112	0.118644	0.0913349	0.0489978
SMYD5	SMARCD2	noNeg	0	0.157734	0.166667	0.040293	0.0960265
ZCWPW2	SMARCD2	noNeg	0	0.155496	0.166667	0.0109066	0.242643
MIER3	SMARCD2	noNeg	0	0.265297	0.321101	0.0130719	0.303279
ARID4B	SMARCD2	noNeg	0	0.154751	0.136364	0.0231092	0.195946
PWWP2B	SMARCD2	noNeg	0	0.19123	0.181818	0.0262582	0.150558
KDM3B	SMARCD2	noNeg	0	0.246868	0.172414	0.00837989	0.190045
ARID2	SMARCD2	noNeg	0	0.178571	0.162791	0.00892857	0.157895
DNAJC2	SMARCD2	noNeg	0	0.132285	0	0.0116732	0.119863
INO80E	SMARCD2	noNeg	0	0.227503	0.25	0.013289	0.0988024
JMJD8	SMARCD2	noNeg	0	0.275966	0.2	0.0670103	0.123494
CHAF1B	SMARCD2	noNeg	0	0.238417	0.133333	0.0119048	0.0735294
BAZ2B	SMARCD2	noNeg	0	0.17418	0.142857	0.0387097	0.188482
ARID1A	SMARCD2	noNeg	0	0.220008	0.217391	0.0342466	0.163324
SIN3A	SMARCD2	noNeg	0	0.249781	0.291667	0.0102215	0.21419
MTA1	SMARCD2	noNeg	0	0.186427	0.122807	0.0274914	0.139053
CXXC1	SMARCD2	noNeg	0	0.239175	0.247191	0.0392562	0.269985
HDAC3	SMARCD2	noNeg	0	0.249416	0.153846	0.0517647	0.0976645
HDAC7	SMARCD2	noNeg	0	0.178472	0.0294118	0.0413043	0.320532
KAT2B	SMARCD2	noNeg	0	0.15793	0.240741	0.0133597	0.303824
SMARCAL1	SMARCD2	noNeg	0	0.196034	0.0909091	0.0637755	0.0666667
SMARCA5	SMARCD2	noNeg	0	0.281476	0.142857	0.010989	0.260914
TRIM33	SMARCD2	noNeg	0.0208333	0.19	0.0961538	0.0321489	0.184828
ATAD2B	SMARCD2	noNeg	0	0.202673	0.0666667	0.0551559	0.116525
MBD4	SMARCD2	noNeg	0	0.138088	0.05	0.0580645	0.145221
PRMT7	SMARCD2	noNeg	0	0.251108	0.166667	0.0392157	0.105263
MBD2	SMARCD2	noNeg	0	0.242588	0.259259	0.199271	0.159346
ING3	SMARCD2	noNeg	0	0.145133	0.0416667	0.00651163	0.219884
HAT1	SMARCD2	noNeg	0	0.177841	0.0454545	0.117241	0.108607
PRDM12	SMARCD2	noNeg	0	0.24174	0.25	0	0.378261
PRDM16	SMARCD2	noNeg	0	0.193342	0.194444	0.00871795	0.247104
SP140L	SMARCD2	noNeg	0	0.207008	0.037037	0.136	0.177632
KDM3A	SMARCD2	noNeg	0	0.151057	0.142857	0.00283286	0.163507
SETMAR	SMARCD2	noNeg	0	0.163223	0.179487	0.0103189	0.135442
PHF20L1	SMARCD2	noNeg	0	0.147316	0	0.0188679	0.19697
SNAPC4	SMARCD2	noNeg	0.04	0.241833	0.225806	0.0293255	0.0733696
PRDM15	SMARCD2	noNeg	0	0.246919	0.222222	0.00763359	0.057554
ARID5B	SMARCD2	noNeg	0	0.181357	0.111111	0.0422961	0.159898
TSPYL2	SMARCD2	noNeg	0	0.21736	0.2	0.0123967	0.208288
ING5	SMARCD2	noNeg	0	0.214286	0.134615	0.0238429	0.132603
DNAJC1	SMARCD2	noNeg	0	0.163629	0.179487	0.145278	0.26773
ING4	SMARCD2	noNeg	0	0.166308	0.0526316	0.0293454	0.203237
PHF20	SMARCD2	noNeg	0	0.0979021	0	0.0173913	0.242175
RSF1	SMARCD2	noNeg	0	0.194132	0.263158	0.0167224	0.211082
PRDM1	SMARCD2	noNeg	0	0.211871	0.134831	0	0.224181
ACTL6B	SMARCD2	noNeg	0	0.130644	0	0	0.92
ACTL6A	SMARCD2	noNeg	0	0.135	0	0.0942761	0.121302
MBD3	SMARCD2	noNeg	0	0.316008	0.2	0.0155844	0.0876777
RERE	SMARCD2	noNeg	0	0.193098	0.184211	0.0153257	0.228951
CHD1	SMARCD2	noNeg	0	0.262193	0.25	0.0350515	0.169521
PHF7	SMARCD2	noNeg	0	0.16254	0.123457	0.0201465	0.276342
CHD2	SMARCD2	noNeg	0	0.232671	0.352941	0.0185497	0.17867
WHSC1L1	SMARCD2	noNeg	0	0.194737	0.264368	0.022756	0.180311
CHD4	SMARCD2	noNeg	0	0.166667	0.0625	0.0271903	0.0728291
TRERF1	SMARCD2	noNeg	0	0.204288	0.181818	0.0648012	0.215935
DNMT1	SMARCD2	noNeg	0	0.239749	0.227273	0.0153846	0.139073
BDP1	SMARCD2	noNeg	0	0.277005	0.430233	0.00553505	0.256516
TRDMT1	SMARCD2	noNeg	0	0.161535	0.258065	0.0451977	0.263012
HDAC8	SMARCD2	noNeg	0	0.224112	0.444444	0.01002	0.142612
ASH1L	SMARCD2	noNeg	0	0.139286	0	0.0179104	0.192771
SMYD2	SMARCD2	noNeg	0	0.173194	0.25	0.0611285	0.126027
TAF1	SMARCD2	noNeg	0	0.225425	0.444444	0.0096463	0.175066
JMJD1C	SMARCD2	noNeg	0	0.181883	0.222222	0.0203106	0.265789
TRRAP	SMARCD2	noNeg	0	0.131451	0	0.0242718	0.117773
TAF1L	SMARCD2	noNeg	0.0294118	0.191538	0.175	0.017316	0.157959
UHRF2	SMARCD2	noNeg	0.0102041	0.186975	0.230159	0.0152505	0.159341
ZMYND8	SMARCD2	noNeg	0	0.103693	0	0.0169492	0.061008
SMYD1	SMARCD2	noNeg	0	0.150489	0.166667	0.00169491	0.0809969
NAP1L1	SMARCD2	noNeg	0	0.219466	0.181818	0.0230947	0.184557
HDGF	SMARCD2	noNeg	0	0.146199	0	0.155172	0.0413223
RBBP4	SMARCD2	noNeg	0	0.19428	0.105263	0.0902256	0.185299
NAP1L5	SMARCD2	noNeg	0	0.284223	0.266667	0.00886001	0.220893
RBBP7	SMARCD2	noNeg	0	0.240027	0.255319	0.00636943	0.112994
BRD2	SMARCD2	noNeg	0	0.200623	0.16	0.0188679	0.152
PHF2	SMARCD2	noNeg	0	0.23946	0.0625	0.0127827	0.224848
TERF1	SMARCD2	noNeg	0	0.163743	0	0.0350631	0.150179
SMARCD1	SMARCD2	noNeg	0	0.193948	0.037037	0.0267559	0.235294
CDC5L	SMARCD2	noNeg	0	0.20815	0.181818	0.0529301	0.174727
SMARCAD1	SMARCD2	noNeg	0	0.282983	0.333333	0.0124777	0.175
PRDM10	SMARCD2	noNeg	0	0.203014	0.243243	0.00477327	0.195777
ARID3A	SMARCD2	noNeg	0	0.31279	0.232877	0.0128866	0.2
CHD7	SMARCD2	noNeg	0	0.16101	0.05	0.0156794	0.227456
PRMT6	SMARCD2	noNeg	0	0.191361	0.108108	0.0511482	0.140036
EZH2	SMARCD2	noNeg	0	0.144714	0.08	0	0.136719
PBRM1	SMARCD2	noNeg	0	0.161546	0.13253	0.0153302	0.233966
RCOR3	SMARCD2	noNeg	0	0.178826	0.2	0.0743802	0.174061
EP300	SMARCD2	noNeg	0.0526316	0.278447	0.357143	0.0208024	0.18523
PHF10	SMARCD2	noNeg	0	0.239749	0.192308	0.0383895	0.164319
MSH6	SMARCD2	noNeg	0.05	0.161466	0.0952381	0.0851648	0.122892
SP110	SMARCD2	noNeg	0	0.206035	0.0178571	0.113462	0.349186
ARID1B	SMARCD2	noNeg	0	0.23573	0.25	0.0201794	0.178637
ITIH4	SMARCD2	noNeg	0	0.162179	0.133333	0.0438596	0.207232
TSPYL1	SMARCD2	noNeg	0	0.216476	0.153846	0.0175711	0.226309
PRMT3	SMARCD2	noNeg	0	0.257382	0.222222	0.00218818	0.225424
KDM4A	SMARCD2	noNeg	0	0.169122	0	0.0289157	0.163306
EHMT2	SMARCD2	noNeg	0	0.200379	0.0882353	0.0601852	0.244755
ARID3B	SMARCD2	noNeg	0	0.248018	0.304348	0.0313253	0.142562
KDM4C	SMARCD2	noNeg	0.0102041	0.186929	0.224	0.0413923	0.221245
MORF4L1	SMARCD2	noNeg	0	0.244962	0.428571	0.0283768	0.191743
PHF8	SMARCD2	noNeg	0	0.224012	0.228571	0.0327511	0.119231
MSL3	SMARCD2	noNeg	0	0.243098	0.22807	0.00686499	0.134653
KDM2A	SMARCD2	noNeg	0	0.203457	0.166667	0.0382022	0.132554
KDM4B	SMARCD2	noNeg	0	0.301167	0.2	0.0222772	0.173824
GMEB1	SMARCD2	noNeg	0	0.210164	0.2	0.030426	0.243865
SETD1B	SMARCD2	noNeg	0	0.246999	0.0740741	0.0314961	0.162637
SMNDC1	SMARCD2	noNeg	0	0.196689	0.216216	0.0968523	0.137787
TSPYL4	SMARCD2	noNeg	0	0.216796	0.152174	0.0271055	0.234815
DEAF1	SMARCD2	noNeg	0	0.280825	0.141026	0.0244898	0.384422
PRMT1	SMARCD2	noNeg	0.0416667	0.258657	0.0416667	0.0152672	0.0642857
ACTR6	SMARCD2	noNeg	0	0.241505	0.0869565	0.00894855	0.175277
CHD8	SMARCD2	noNeg	0	0.189119	0.12	0.00793651	0.175123
HDAC2	SMARCD2	noNeg	0	0.21539	0.18	0.0857741	0.130909
MIER1	SMARCD2	noNeg	0	0.19443	0.0454545	0.0785563	0.321814
MBD1	SMARCD2	noNeg	0	0.239255	0.247191	0.0154867	0.26979
FBXO11	SMARCD2	noNeg	0.0526316	0.161341	0.1	0.0484653	0.164642
CHD9	SMARCD2	noNeg	0	0.23047	0.131148	0.0122295	0.278344
MGMT	SMARCD2	noNeg	0	0.19071	0.1875	0.129717	0.156219
PHF6	SMARCD2	noNeg	0	0.220092	0.375	0.00292398	0.191489
DOT1L	SMARCD2	noNeg	0	0.317992	0.216667	0.0212121	0.0756303
SUV39H2	SMARCD2	noNeg	0	0.162475	0.333333	0.0817757	0.135354
EHMT1	SMARCD2	noNeg	0.0344828	0.241634	0.2	0.0328542	0.117754
NCOR2	SMARCD2	noNeg	0	0.245305	0.181818	0.0233918	0.296296
SETD7	SMARCD2	noNeg	0	0.282552	0.181818	0.0133983	0.218095
SETDB2	SMARCD2	noNeg	0.00714286	0.246705	0.152439	0.02058	0.209904
CBX6	SMARCD2	noNeg	0	0.264534	0.181818	0.0162308	0.249662
DPF1	SMARCD2	noNeg	0	0.211344	0.217391	0	0.906404
PHF3	SMARCD2	noNeg	0	0.200848	0.194444	0.0333717	0.193129
CBX7	SMARCD2	noNeg	0	0.267283	0.157895	0.0149254	0.255556
DNMT3B	SMARCD2	noNeg	0	0.0794118	0	0.0252708	0.0610169
CECR2	SMARCD2	noNeg	0	0.258366	0.257143	0.0367578	0.180695
PRMT2	SMARCD2	noNeg	0	0.241476	0.189189	0.0504202	0.3
SUV420H1	SMARCD2	noNeg	0	0.202747	0.117647	0.0103687	0.289689
PHF14	SMARCD2	noNeg	0	0.226398	0.269231	0.0103359	0.122449
HP1BP3	SMARCD2	noNeg	0	0.217718	0.225	0.0309179	0.218278
TXNDC9	SMARCD2	noNeg	0	0.161004	0.142857	0.0956072	0.0652174
BRD7	SMARCD2	noNeg	0	0.227898	0.0925926	0.0161117	0.156703
ING1	SMARCD2	noNeg	0	0.247542	0.166667	0.0477612	0.120735
PRDM5	SMARCD2	noNeg	0	0.287477	0.365854	0.0164114	0.225752
INO80D	SMARCD2	noNeg	0	0.196941	0.131579	0.0140845	0.197092
BRWD1	SMARCD2	noNeg	0	0.23965	0.0666667	0.0324232	0.198358
SMYD3	SMARCD2	noNeg	0	0.177493	0.125	0.126685	0.131148
MPHOSPH8	SMARCD2	noNeg	0	0.25984	0.254902	0.0227273	0.240409
TCF19	SMARCD2	noNeg	0	0.195954	0.111111	0.0862069	0.0734824
GLYR1	SMARCD2	noNeg	0	0.263626	0.16	0.0172884	0.254915
HDAC6	SMARCD2	noNeg	0	0.228346	0.175	0.0190311	0.18706
ACTR5	SMARCD2	noNeg	0	0.121639	0.0909091	0.0237389	0.131443
HDAC9	SMARCD2	noNeg	0	0.206365	0.142857	0.0269179	0.328817
HDAC10	SMARCD2	noNeg	0.00952381	0.269321	0.354037	0.0395137	0.0784314
SETD1A	SMARCD2	noNeg	0	0.228571	0.25	0.0288462	0.0658683
HDGFRP2	SMARCD2	noNeg	0	0.313492	0.155556	0.0204778	0.0578778
HDAC4	SMARCD2	noNeg	0	0.212519	0.11	0.0178908	0.158479
MYSM1	SMARCD2	noNeg	0	0.194088	0.222222	0.0356394	0.170435
PWWP2A	SMARCD2	noNeg	0	0.250119	0.219512	0.00408163	0.286754
RUVBL2	SMARCD2	noNeg	0.0357143	0.254158	0.0689655	0.0153846	0.0812721
TADA2B	SMARCD2	noNeg	0	0.259368	0.159091	0.0147059	0.28728
BRD8	SMARCD2	noNeg	0	0.247685	0.172414	0.0234742	0.146293
ACTR8	SMARCD2	noNeg	0	0.16014	0.149254	0.0109019	0.156355
KDM4D	SMARCD2	noNeg	0	0.195015	0.25641	0.0276243	0.133971
PHIP	SMARCD2	noNeg	0	0.209623	0.123077	0.0517241	0.13594
WDR11	SMARCD2	noNeg	0	0.194875	0.153846	0.0396432	0.217829
PHF19	SMARCD2	noNeg	0	0.23876	0.210526	0.0146199	0.145
SETD5	SMARCD2	noNeg	0	0.160069	0.214286	0.00536193	0.218029
INO80	SMARCD2	noNeg	0	0.254642	0.302632	0.0233918	0.217033
ATF7IP	SMARCD2	noNeg	0	0.169739	0.0465116	0.00697674	0.160156
ZCWPW1	SMARCD2	noNeg	0	0.134041	0	0.0222652	0.166935
EP400	SMARCD2	noNeg	0	0.257858	0.162162	0.00917431	0.136634
MBD5	SMARCD2	noNeg	0	0.181703	0.153846	0.0460705	0.260521
HDAC11	SMARCD2	noNeg	0	0.161412	0.191489	0.0136209	0.207021
FBXO10	SMARCD2	noNeg	0.0344828	0.185449	0.2	0.011236	0.238503
SETD4	SMARCD2	noNeg	0	0.241379	0.153846	0.00900901	0.121372
PHRF1	SMARCD2	noNeg	0	0.287165	0.171053	0.0328767	0.118357
PRDM8	SMARCD2	noNeg	0	0.277533	0.333333	0.0188482	0.257964
TDRD6	SUV39H1	noNeg	0	0.20533	0.192982	0.0149533	0.40753
PRDM11	SUV39H1	noNeg	0	0.213203	0.290909	0.025	0.453207
KDM1B	SUV39H1	noNeg	0	0.223567	0.241379	0.010274	0.417166
INTS12	SUV39H1	noNeg	0.0222222	0.29776	0.333333	0.027668	0.543321
ARID3C	SUV39H1	noNeg	0.0243902	0.240544	0.344262	0.0181818	0.414894
JMJD4	SUV39H1	noNeg	0	0.155594	0.0930233	0.111111	0.142857
SHPRH	SUV39H1	noNeg	0.016129	0.282832	0.294118	0.00864553	0.594626
PHF23	SUV39H1	noNeg	0	0.293214	0.292453	0.0405405	0.494881
TDRD5	SUV39H1	noNeg	0	0.133397	0.125	0.0127119	0.24359
BRD9	SUV39H1	noNeg	0.0238095	0.140797	0.108696	0.0708661	0.248521
RCOR2	SUV39H1	noNeg	0.0277778	0.187358	0.204545	0.021978	0.318352
SETD8	SUV39H1	noNeg	0	0.18477	0.206897	0.0189394	0.0958904
ATF7IP2	SUV39H1	noNeg	0	0.197555	0.372549	0.0121766	0.365217
MECOM	SUV39H1	noNeg	0.0333333	0.118629	0	0.0182927	0.498164
SETD6	SUV39H1	noNeg	0.015625	0.230737	0.222222	0.0253165	0.332394
TP53	SUV39H1	noNeg	0	0.293972	0.307692	0.0152439	0.521866
TCF20	SUV39H1	noNeg	0	0.264431	0.454545	0.0115607	0.373188
TDRD3	SUV39H1	noNeg	0.0465116	0.274159	0.330579	0.0214876	0.494147
PHF1	SUV39H1	noNeg	0.025	0.218613	0.235294	0.0361011	0.547386
SETD3	SUV39H1	noNeg	0.0178571	0.215013	0.15625	0.00847458	0.548181
SP100	SUV39H1	noNeg	0.0483871	0.236173	0.305882	0.0069541	0.496499
SRCAP	SUV39H1	noNeg	0	0.167529	0.2	0.039604	0.448087
SMARCA2	SUV39H1	noNeg	0.0116279	0.26466	0.388489	0.014763	0.493706
CBX3	SUV39H1	noNeg	0	0.136163	0.153846	0.0333333	0.538462
TDRD7	SUV39H1	noNeg	0	0.226496	0.3	0.0120192	0.572456
SMARCA4	SUV39H1	noNeg	0	0.215729	0.253731	0.0347826	0.385027
PSIP1	SUV39H1	noNeg	0.0394737	0.270985	0.391667	0.0229508	0.410058
SMARCC1	SUV39H1	noNeg	0	0.21798	0.356522	0	0.333333
SMARCC2	SUV39H1	noNeg	0	0.162376	0.208333	0.0308219	0.485009
SMARCD2	SUV39H1	noNeg	0	0.228898	0.175	0.019685	0.150502
BRD4	SUV39H1	noNeg	0	0.198834	0.214286	0.0274725	0.436533
SMARCD3	SUV39H1	noNeg	0.0178571	0.148649	0.202899	0.0221774	0.539461
BAZ2A	SUV39H1	noNeg	0	0.159315	0.191489	0.00704225	0.564417
SMARCE1	SUV39H1	noNeg	0.0232558	0.277335	0.222222	0.0181818	0.439919
BAZ1A	SUV39H1	noNeg	0	0.204792	0.276596	0	0.472222
ING2	SUV39H1	noNeg	0.0744681	0.302149	0.275	0	0.524476
JARID2	SUV39H1	noNeg	0	0.221019	0.237288	0.021978	0.412903
KDM2B	SUV39H1	noNeg	0	0.184009	0.193548	0.025	0.277108
ZGPAT	SUV39H1	noNeg	0	0.0976163	0.193548	0.0542636	0.302703
ARID4A	SUV39H1	noNeg	0	0.223214	0.306122	0.0106101	0.697674
SUV420H2	SUV39H1	noNeg	0.0212766	0.234067	0.274194	0.0943396	0.101695
KDM5A	SUV39H1	noNeg	0	0.152916	0.24	0	0.544118
CHD6	SUV39H1	noNeg	0.0689655	0.0976096	0.15625	0	0.584052
PRDM2	SUV39H1	noNeg	0.0169492	0.262385	0.216216	0.00704225	0.586006
PHF5A	SUV39H1	noNeg	0	0.264694	0.467742	0.0165746	0.146226
TSPYL5	SUV39H1	noNeg	0	0.127198	0.133333	0.0138203	0.446145
ZMYND11	SUV39H1	noNeg	0.03125	0.220217	0.333333	0.00644122	0.586826
MUM1	SUV39H1	noNeg	0.0149254	0.292055	0.333333	0.036036	0.425862
PYGO2	SUV39H1	noNeg	0	0.123203	0.04	0.0639535	0.188679
PRMT10	SUV39H1	noNeg	0	0.298031	0.3	0.0122449	0.551693
TADA2A	SUV39H1	noNeg	0.0222222	0.28874	0.254237	0.0197628	0.437778
SIN3B	SUV39H1	noNeg	0	0.189931	0.192308	0.0263158	0.413127
TP53BP1	SUV39H1	noNeg	0.0136986	0.244518	0.303922	0.0277778	0.482014
SP140	SUV39H1	noNeg	0.0483871	0.234513	0.321839	0.0150376	0.677966
WHSC1	SUV39H1	noNeg	0.0172414	0.257248	0.304878	0.027027	0.314815
KDM1A	SUV39H1	noNeg	0	0.268885	0.171429	0.0516129	0.320175
BRPF1	SUV39H1	noNeg	0	0.202768	0.319149	0.0503145	0.402256
CHD5	SUV39H1	noNeg	0.015625	0.25595	0.231707	0.00930233	0.386591
BRD3	SUV39H1	noNeg	0.0425532	0.231713	0.328358	0.00990099	0.536697
SND1	SUV39H1	noNeg	0.02	0.132676	0.196721	0.0487805	0.305085
MLLT10	SUV39H1	noNeg	0.0212766	0.212938	0.258065	0.0141844	0.55309
ATAD2	SUV39H1	noNeg	0	0.117783	0	0	0.3
SETD2	SUV39H1	noNeg	0	0.216423	0.34188	0.0100251	0.546075
DPF3	SUV39H1	noNeg	0.0232558	0.229055	0.211538	0.00701754	0.55642
BRPF3	SUV39H1	noNeg	0	0.217877	0.2	0.0121951	0.663014
PRDM4	SUV39H1	noNeg	0	0.18739	0.20339	0.00904977	0.53277
DMTF1	SUV39H1	noNeg	0	0.121542	0.194444	0.008	0.511719
INO80C	SUV39H1	noNeg	0	0.25292	0.43662	0.0136986	0.444867
ASH2L	SUV39H1	noNeg	0	0.218173	0.284553	0.0218281	0.445956
MTF2	SUV39H1	noNeg	0	0.232283	0.101695	0.020979	0.388889
PHF13	SUV39H1	noNeg	0.0169492	0.254505	0.246753	0.0285714	0.368231
SMYD5	SUV39H1	noNeg	0	0.158742	0.0833333	0.0581395	0.156863
ZCWPW2	SUV39H1	noNeg	0.0149254	0.208515	0.346535	0.0118421	0.562716
KDM6B	SUV39H1	noNeg	0	0.292847	0.321101	0.027027	0.561265
MIER3	SUV39H1	noNeg	0.0116279	0.278018	0.247788	0.0210843	0.62905
ARID4B	SUV39H1	noNeg	0	0.163121	0.0731707	0.0136986	0.63038
PWWP2B	SUV39H1	noNeg	0.0147059	0.258654	0.282609	0.0307692	0.423077
KDM3B	SUV39H1	noNeg	0	0.261788	0.303797	0.0149254	0.605882
ARID2	SUV39H1	noNeg	0.0178571	0.163357	0.19403	0.00729927	0.583587
DNAJC2	SUV39H1	noNeg	0	0.131161	0.181818	0	0.325843
INO80E	SUV39H1	noNeg	0	0.163987	0.179487	0.0625	0.238095
PHF12	SUV39H1	noNeg	0	0.291569	0.25	0.04	0.553571
JMJD8	SUV39H1	noNeg	0	0.214806	0.402597	0.03	0.385246
CHAF1B	SUV39H1	noNeg	0	0.224222	0.362319	0.0172414	0.147059
RUVBL1	SUV39H1	noNeg	0	0.1367	0.0555556	0.0486111	0.272727
BAZ2B	SUV39H1	noNeg	0	0.185135	0.181818	0.00593472	0.654004
ARID1A	SUV39H1	noNeg	0	0.273778	0.129412	0.0271318	0.489109
SIN3A	SUV39H1	noNeg	0	0.233856	0.40678	0.00806452	0.544954
MTA1	SUV39H1	noNeg	0.0144928	0.215865	0.15	0.0825688	0.167939
CXXC1	SUV39H1	noNeg	0.0416667	0.275208	0.378378	0.0562771	0.50108
HDAC3	SUV39H1	noNeg	0	0.262069	0.303797	0.0552764	0.278986
HDAC7	SUV39H1	noNeg	0.0204082	0.168706	0.160714	0.0351759	0.587992
KAT2B	SUV39H1	noNeg	0	0.207011	0.375	0.0114135	0.57986
SMARCAL1	SUV39H1	noNeg	0.015873	0.231036	0.27907	0.0533333	0.350649
SMARCA5	SUV39H1	noNeg	0.0909091	0.295455	0.272727	0.00636943	0.6
TRIM33	SUV39H1	noNeg	0.0277778	0.220596	0.156627	0.00383142	0.513966
MTA2	SUV39H1	noNeg	0.025	0.184997	0.204082	0.0447761	0.229885
ATAD2B	SUV39H1	noNeg	0	0.184561	0.131579	0.0075188	0.538194
MBD4	SUV39H1	noNeg	0	0.134063	0.0769231	0.0304569	0.451253
PRMT7	SUV39H1	noNeg	0.0140845	0.233263	0.23913	0.100917	0.20438
MBD2	SUV39H1	noNeg	0.0561798	0.274525	0.338583	0.00983607	0.344791
ING3	SUV39H1	noNeg	0	0.122591	0.169811	0.00778816	0.453152
HAT1	SUV39H1	noNeg	0	0.180894	0.166667	0.0208333	0.416413
PRDM12	SUV39H1	noNeg	0	0.229465	0.328358	0	0.0714286
PRDM16	SUV39H1	noNeg	0.05	0.260465	0.22973	0.0165354	0.466387
SP140L	SUV39H1	noNeg	0.05	0.235912	0.313253	0.00136799	0.361572
KDM3A	SUV39H1	noNeg	0	0.153348	0.0882353	0	0.562212
SETMAR	SUV39H1	noNeg	0.0144928	0.207385	0.346154	0.033189	0.317241
PHF20L1	SUV39H1	noNeg	0	0.12318	0.0555556	0.00636943	0.522796
SNAPC4	SUV39H1	noNeg	0.0454545	0.233156	0.322581	0.0597015	0.182927
PRDM15	SUV39H1	noNeg	0	0.235294	0.447368	0.0172414	0.205479
ARID5B	SUV39H1	noNeg	0	0.224655	0.322034	0.00760456	0.481262
ING5	SUV39H1	noNeg	0.0618557	0.243597	0.3	0.0372093	0.303079
DNAJC1	SUV39H1	noNeg	0.0222222	0.214125	0.266667	0.0106762	0.457529
ING4	SUV39H1	noNeg	0	0.142857	0.192308	0.0611111	0.488636
PHF20	SUV39H1	noNeg	0	0.0700104	0.166667	0.0060241	0.593137
RSF1	SUV39H1	noNeg	0.0243902	0.192398	0.365079	0	0.603203
PRDM1	SUV39H1	noNeg	0.025641	0.269789	0.283019	0.0105263	0.5
ACTL6B	SUV39H1	noNeg	0	0.123826	0.194444	0	0
ACTL6A	SUV39H1	noNeg	0	0.118702	0.030303	0.02	0.367089
MBD3	SUV39H1	noNeg	0.0151515	0.291685	0.343434	0.0666667	0.218009
RERE	SUV39H1	noNeg	0.0149254	0.260557	0.232558	0.0224299	0.53559
PHF11	SUV39H1	noNeg	0.0588235	0.287922	0.340278	0.00988468	0.453645
CHD1	SUV39H1	noNeg	0.0120482	0.294878	0.247706	0.00621118	0.591371
PHF7	SUV39H1	noNeg	0	0.221488	0.364407	0.0202578	0.586758
CHD2	SUV39H1	noNeg	0	0.209661	0.436364	0.0133333	0.570611
WHSC1L1	SUV39H1	noNeg	0	0.217199	0.291667	0.012987	0.501295
CHD4	SUV39H1	noNeg	0	0.143445	0.2	0.0288462	0.33758
TRERF1	SUV39H1	noNeg	0	0.209869	0.254545	0.0204082	0.436782
DNMT1	SUV39H1	noNeg	0	0.217204	0.222222	0.0555556	0.25
BDP1	SUV39H1	noNeg	0.0136986	0.304288	0.320755	0.016129	0.644359
TRDMT1	SUV39H1	noNeg	0	0.213412	0.280702	0.0182119	0.525157
ASH1L	SUV39H1	noNeg	0	0.12666	0.037037	0.00398406	0.604724
SMYD2	SUV39H1	noNeg	0	0.173653	0.181818	0.00224215	0.206406
JMJD1C	SUV39H1	noNeg	0	0.228191	0.283582	0.00990099	0.68038
TRRAP	SUV39H1	noNeg	0	0.11704	0.15625	0.0220588	0.492537
TAF1L	SUV39H1	noNeg	0.0217391	0.253071	0.415584	0.00738007	0.567093
UHRF2	SUV39H1	noNeg	0.0113636	0.268264	0.369565	0	0.487032
ZMYND8	SUV39H1	noNeg	0	0.0973545	0.1	0.0246914	0.537143
SMYD1	SUV39H1	noNeg	0	0.15654	0.0909091	0	0.3706
NAP1L1	SUV39H1	noNeg	0.0208333	0.185662	0.220339	0.0152284	0.406627
HDGF	SUV39H1	noNeg	0	0.131423	0.0357143	0.047619	0.279412
NAP1L4	SUV39H1	noNeg	0.0333333	0.279279	0.329412	0.015873	0.226994
RBBP4	SUV39H1	noNeg	0	0.232206	0.150943	0.0225225	0.546939
NAP1L5	SUV39H1	noNeg	0.02	0.290656	0.279412	0.0131349	0.41942
BRD2	SUV39H1	noNeg	0.0222222	0.221311	0.214286	0.0241935	0.413712
PHF2	SUV39H1	noNeg	0	0.227331	0.277778	0.0182556	0.555856
TERF1	SUV39H1	noNeg	0	0.131989	0.0434783	0.0178571	0.397849
SMARCD1	SUV39H1	noNeg	0.0232558	0.16731	0.196078	0.037594	0.292553
TERF2	SUV39H1	noNeg	0.0136986	0.233376	0.217391	0.00782779	0.393832
CDC5L	SUV39H1	noNeg	0	0.208	0.232143	0.00851064	0.490239
SMARCAD1	SUV39H1	noNeg	0.0185185	0.290337	0.253521	0.011236	0.628392
PRDM10	SUV39H1	noNeg	0.025641	0.25147	0.302752	0.00833333	0.620253
ARID3A	SUV39H1	noNeg	0.0147059	0.293142	0.336634	0.0444444	0.347826
CHD7	SUV39H1	noNeg	0	0.136479	0.0285714	0.00626959	0.413603
PRMT6	SUV39H1	noNeg	0	0.226348	0.140845	0.024077	0.338641
EZH2	SUV39H1	noNeg	0	0.154367	0.242424	0	0.26
PBRM1	SUV39H1	noNeg	0	0.222647	0.347458	0.00779221	0.577387
BPTF	SUV39H1	noNeg	0	0.224891	0.102564	0.0097561	0.572025
RCOR3	SUV39H1	noNeg	0	0.168539	0.170732	0.0146341	0.503632
EP300	SUV39H1	noNeg	0	0.267928	0.4375	0.00389105	0.593997
PHF10	SUV39H1	noNeg	0.0405405	0.283619	0.348624	0.00841751	0.463899
KAT2A	SUV39H1	noNeg	0.0232558	0.278024	0.192308	0.105263	0.161765
CBX8	SUV39H1	noNeg	0	0.220217	0.162791	0.0740741	0.129032
MSH6	SUV39H1	noNeg	0	0.164576	0.0294118	0.0545455	0.285714
SP110	SUV39H1	noNeg	0.05	0.235619	0.329412	0.0165289	0.626543
ARID1B	SUV39H1	noNeg	0.0133333	0.289249	0.345133	0.0046729	0.522321
ITIH4	SUV39H1	noNeg	0	0.22176	0.36036	0.0358423	0.47259
CBX4	SUV39H1	noNeg	0	0.219247	0.142857	0	0.145455
TSPYL1	SUV39H1	noNeg	0.04	0.275285	0.282828	0.0106383	0.553926
PRMT3	SUV39H1	noNeg	0.0263158	0.254952	0.37931	0.0177305	0.257895
KDM4A	SUV39H1	noNeg	0	0.206858	0.125	0.0264901	0.493289
EHMT2	SUV39H1	noNeg	0	0.222857	0.196429	0.0512821	0.123596
ARID3B	SUV39H1	noNeg	0	0.233994	0.410714	0.025	0.442509
KDM4C	SUV39H1	noNeg	0.0224719	0.267113	0.364964	0.00766283	0.564637
MORF4L1	SUV39H1	noNeg	0	0.22789	0.444444	0.0153173	0.493348
CBX1	SUV39H1	noNeg	0	0.251085	0.163265	0.0454545	0.408072
KDM2A	SUV39H1	noNeg	0.0333333	0.171285	0.275	0.00552486	0.439628
KDM4B	SUV39H1	noNeg	0	0.270833	0.30137	0.0163043	0.363322
GMEB1	SUV39H1	noNeg	0	0.261949	0.189655	0.0357143	0.505519
SETD1B	SUV39H1	noNeg	0	0.184751	0.193548	0.0307692	0.494163
SMNDC1	SUV39H1	noNeg	0.02	0.262283	0.328767	0.0186335	0.480645
TSPYL4	SUV39H1	noNeg	0.04	0.273989	0.282828	0.0182149	0.527539
DEAF1	SUV39H1	noNeg	0.03125	0.272122	0.344086	0.0322581	0.360825
PRMT1	SUV39H1	noNeg	0.0263158	0.245172	0.307692	0.109375	0.0985915
ACTR6	SUV39H1	noNeg	0	0.196846	0.220339	0.0060241	0.510324
CHD8	SUV39H1	noNeg	0.0243902	0.195199	0.354839	0.0103627	0.525799
HDAC2	SUV39H1	noNeg	0.038961	0.273425	0.262626	0.00869565	0.399478
MIER1	SUV39H1	noNeg	0	0.221342	0.15	0.00222717	0.642516
MBD1	SUV39H1	noNeg	0.0416667	0.275208	0.378378	0.0218688	0.51401
FBXO11	SUV39H1	noNeg	0	0.165192	0.0294118	0.00398406	0.554965
CHD9	SUV39H1	noNeg	0.0508475	0.231648	0.222222	0.00496278	0.684664
MGMT	SUV39H1	noNeg	0.030303	0.259374	0.258824	0.0259259	0.396648
DOT1L	SUV39H1	noNeg	0.0166667	0.289264	0.337079	0.0483871	0.184211
MLLT6	SUV39H1	noNeg	0.0263158	0.287191	0.26	0.0402299	0.512605
SUV39H2	SUV39H1	noNeg	0	0.212506	0.307692	0.0203252	0.22884
NCOR1	SUV39H1	noNeg	0	0.300741	0.352381	0.0108303	0.591445
EHMT1	SUV39H1	noNeg	0.0208333	0.232432	0.298507	0.0225225	0.378151
NCOR2	SUV39H1	noNeg	0	0.19056	0.203125	0.0294118	0.521127
SETD7	SUV39H1	noNeg	0.0909091	0.294118	0.272727	0.00641026	0.634232
CDYL	SUV39H1	noNeg	0	0.230816	0.228571	0.0045045	0.526652
SETDB2	SUV39H1	noNeg	0.0582524	0.288039	0.337931	0.0124777	0.517212
CBX6	SUV39H1	noNeg	0	0.260487	0.40625	0.0162602	0.519531
DPF1	SUV39H1	noNeg	0	0.201367	0.215686	0	0.125
PHF3	SUV39H1	noNeg	0.0377358	0.223698	0.227273	0.00293255	0.62069
CBX7	SUV39H1	noNeg	0	0.262445	0.403226	0.0205198	0.519079
DNMT3B	SUV39H1	noNeg	0	0.0682057	0.24	0.0447761	0.27957
CECR2	SUV39H1	noNeg	0.0227273	0.250422	0.358209	0.0198582	0.369973
PRMT2	SUV39H1	noNeg	0	0.234199	0.390244	0.0295699	0.556615
SUV420H1	SUV39H1	noNeg	0.0769231	0.175769	0.217391	0.00973236	0.597453
PHF14	SUV39H1	noNeg	0	0.175758	0.147059	0.0136986	0.383966
HP1BP3	SUV39H1	noNeg	0	0.270514	0.183099	0.0101695	0.484266
TXNDC9	SUV39H1	noNeg	0	0.160279	0.263158	0.0163934	0.497942
BRD7	SUV39H1	noNeg	0.0612245	0.227736	0.258065	0.00534759	0.383516
ING1	SUV39H1	noNeg	0	0.261755	0.409836	0.00869565	0.394737
PRDM5	SUV39H1	noNeg	0.0188679	0.293392	0.287671	0.017561	0.526996
INO80D	SUV39H1	noNeg	0.0149254	0.217762	0.185185	0.00632911	0.622912
BRWD1	SUV39H1	noNeg	0	0.228448	0.288462	0.00497512	0.629834
SMYD3	SUV39H1	noNeg	0	0.173129	0.0930233	0.0479042	0.357692
MPHOSPH8	SUV39H1	noNeg	0	0.286087	0.435294	0.0130112	0.609579
TCF19	SUV39H1	noNeg	0	0.225621	0.181818	0.0357143	0.125
HDAC5	SUV39H1	noNeg	0.0192308	0.266928	0.15	0.0328639	0.515358
GLYR1	SUV39H1	noNeg	0	0.209244	0.333333	0.0141844	0.559375
ACTR5	SUV39H1	noNeg	0	0.0942828	0.193548	0.0743243	0.173184
HDAC9	SUV39H1	noNeg	0	0.161778	0.175	0.00900901	0.637255
HDAC10	SUV39H1	noNeg	0.0217391	0.2713	0.407895	0.0900901	0.279221
SETD1A	SUV39H1	noNeg	0	0.162701	0.195122	0.0666667	0.192308
HDGFRP2	SUV39H1	noNeg	0	0.279963	0.341772	0.0638298	0.104762
HDAC4	SUV39H1	noNeg	0.0337079	0.237709	0.306452	0.0135135	0.375235
CBX2	SUV39H1	noNeg	0	0.220217	0.162791	0.0333333	0.2
MYSM1	SUV39H1	noNeg	0	0.219171	0.163934	0.00581395	0.553247
PWWP2A	SUV39H1	noNeg	0	0.266499	0.298701	0.0391061	0.62395
RUVBL2	SUV39H1	noNeg	0.025641	0.248401	0.327273	0.0833333	0.04
TADA2B	SUV39H1	noNeg	0.0181818	0.263895	0.28	0.0143678	0.634646
BRD8	SUV39H1	noNeg	0	0.260891	0.303797	0.0424242	0.442568
ACTR8	SUV39H1	noNeg	0	0.222611	0.37037	0.0194175	0.480323
KDM4D	SUV39H1	noNeg	0	0.227451	0.252874	0.0179211	0.351163
PHIP	SUV39H1	noNeg	0	0.254936	0.233333	0.00574713	0.508475
JMJD6	SUV39H1	noNeg	0	0.226388	0.155556	0.0588235	0.0422535
WDR11	SUV39H1	noNeg	0.0357143	0.268894	0.231884	0.00712589	0.624442
PHF19	SUV39H1	noNeg	0	0.223053	0.295082	0.0365854	0.150259
SETD5	SUV39H1	noNeg	0	0.204478	0.336957	0.016	0.538745
INO80	SUV39H1	noNeg	0.0136986	0.248764	0.32381	0.00507614	0.564159
ATF7IP	SUV39H1	noNeg	0.0185185	0.166667	0.242857	0	0.478964
DMAP1	SUV39H1	noNeg	0	0.207568	0.111111	0.0408922	0.500928
ZCWPW1	SUV39H1	noNeg	0	0.125	0.15625	0.0260586	0.410183
EP400	SUV39H1	noNeg	0.0175439	0.201159	0.188406	0.00628931	0.47351
MBD5	SUV39H1	noNeg	0	0.193548	0.197368	0.00722022	0.663835
HDAC11	SUV39H1	noNeg	0	0.204377	0.348315	0.00917431	0.522453
FBXO10	SUV39H1	noNeg	0.02	0.238938	0.379747	0.0263736	0.372414
SETD4	SUV39H1	noNeg	0	0.225681	0.367647	0.04	0.269006
PHRF1	SUV39H1	noNeg	0.0294118	0.273679	0.336735	0.041958	0.331776
PRDM8	SUV39H1	noNeg	0	0.27681	0.292308	0.0138648	0.471612
TDRD6	TERF2	noNeg	0	0.196097	0.170732	0.192488	0.0851825
PRDM11	TERF2	noNeg	0.0119048	0.220664	0.153061	0.154119	0.0588235
KDM1B	TERF2	noNeg	0	0.182031	0.0957447	0.114662	0.0592396
INTS12	TERF2	noNeg	0.0117647	0.347795	0.336066	0.111646	0.129816
ARID3C	TERF2	noNeg	0	0.259196	0.142857	0.0258398	0.0444444
JMJD4	TERF2	noNeg	0	0.153491	0.166667	0.022293	0.299107
SHPRH	TERF2	noNeg	0	0.312088	0.236486	0.1721	0.0407273
PHF23	TERF2	noNeg	0.0232558	0.401452	0.23125	0.0259459	0.0966797
TDRD5	TERF2	noNeg	0	0.10838	0.0535714	0.0586146	0.0585284
BRD9	TERF2	noNeg	0.011236	0.141562	0.102041	0.0489614	0.246085
RCOR2	TERF2	noNeg	0	0.20698	0.13253	0.0335917	0.218971
MECOM	TERF2	noNeg	0	0.107454	0.0714286	0.121212	0.099445
TP53	TERF2	noNeg	0.0180723	0.407193	0.262673	0.0670017	0.122059
TCF20	TERF2	noNeg	0.0119048	0.410152	0.376923	0.0787402	0.0710554
TDRD3	TERF2	noNeg	0.0268456	0.355648	0.3125	0.124212	0.0993754
PHF1	TERF2	noNeg	0	0.189583	0.139535	0.0571185	0.10046
SETD3	TERF2	noNeg	0.0194175	0.265425	0.217054	0.0773143	0.0940092
SP100	TERF2	noNeg	0.00862069	0.233849	0.137405	0.0937289	0.274107
SMARCA2	TERF2	noNeg	0.0277778	0.282589	0.3083	0.194714	0.0840157
CBX3	TERF2	noNeg	0.0142857	0.192458	0.215909	0.00831025	0.555419
TDRD7	TERF2	noNeg	0.025641	0.306423	0.257426	0.0912331	0.122577
SMARCA4	TERF2	noNeg	0.0206186	0.255744	0.168142	0.03875	0.119912
PSIP1	TERF2	noNeg	0.0246914	0.283065	0.285068	0.195104	0.0897772
SMARCC1	TERF2	noNeg	0.00793651	0.240956	0.178808	0.0629921	0.0699756
SMARCC2	TERF2	noNeg	0.0131579	0.150051	0.0625	0.139925	0.0876596
SMARCD2	TERF2	noNeg	0	0.248337	0.133333	0.028314	0.246363
BRD4	TERF2	noNeg	0	0.212972	0.130952	0.115974	0.0587024
SMARCD3	TERF2	noNeg	0.0106383	0.196643	0.185841	0.0836143	0.134267
BAZ2A	TERF2	noNeg	0.0136986	0.149294	0.0769231	0.104978	0.0561798
SMARCE1	TERF2	noNeg	0.0506329	0.363124	0.278846	0.0946372	0.176623
BAZ1A	TERF2	noNeg	0	0.24182	0.244681	0.0298507	0.117365
ING2	TERF2	noNeg	0.0184049	0.34526	0.340336	0.0480192	0.162814
JARID2	TERF2	noNeg	0	0.180501	0.111111	0.0327225	0.132804
KDM2B	TERF2	noNeg	0	0.232986	0.147727	0.0399501	0.0959368
KDM6A	TERF2	noNeg	0.0113636	0.252063	0.230088	0.163778	0.044702
ZGPAT	TERF2	noNeg	0.0307692	0.109878	0.0307692	0.0333745	0.11488
ARID4A	TERF2	noNeg	0	0.277201	0.221053	0.168428	0.0694043
SUV420H2	TERF2	noNeg	0	0.257741	0.172727	0.00367647	0.329223
KDM5A	TERF2	noNeg	0.0120482	0.197063	0.0786517	0.147031	0.0668426
CHD6	TERF2	noNeg	0	0.123188	0.0933333	0.1361	0.0335821
PRDM2	TERF2	noNeg	0.0103093	0.291802	0.153153	0.172917	0.0600522
PHF5A	TERF2	noNeg	0.0142857	0.409101	0.326733	0.0709413	0.196272
TSPYL5	TERF2	noNeg	0	0.149891	0.148148	0.17055	0.102758
ZMYND11	TERF2	noNeg	0	0.219832	0.220126	0.156455	0.0720812
MUM1	TERF2	noNeg	0.0438596	0.367862	0.351515	0.0940959	0.125101
PYGO2	TERF2	noNeg	0	0.0846107	0.0222222	0.0203046	0.384375
PRMT10	TERF2	noNeg	0	0.340518	0.242718	0.158	0.0689013
TADA2A	TERF2	noNeg	0.0657895	0.374891	0.336449	0.17418	0.0560928
SIN3B	TERF2	noNeg	0	0.207899	0.101266	0.087963	0.0769231
TP53BP1	TERF2	noNeg	0.0108696	0.333491	0.398649	0.107692	0.0246517
SP140	TERF2	noNeg	0.00877193	0.234319	0.165414	0.0348953	0.111603
WHSC1	TERF2	noNeg	0	0.282717	0.174242	0.0479705	0.34934
KDM1A	TERF2	noNeg	0	0.298409	0.174312	0.0581242	0.195537
BRPF1	TERF2	noNeg	0.00934579	0.208774	0.131148	0.0814332	0.028481
CHD5	TERF2	noNeg	0.00819672	0.288462	0.156028	0.0587276	0.064836
BRD3	TERF2	noNeg	0.027027	0.309343	0.217391	0.124869	0.107678
SND1	TERF2	noNeg	0	0.185066	0.166667	0.0337079	0.159386
MLLT10	TERF2	noNeg	0.0333333	0.199464	0.173077	0.156863	0.0711921
ATAD2	TERF2	noNeg	0	0.13571	0.103448	0.0301887	0.348093
DPF3	TERF2	noNeg	0.0246914	0.287294	0.227723	0.128267	0.0891473
BRPF3	TERF2	noNeg	0.0144928	0.195554	0.0945946	0.119617	0.0585586
PRDM4	TERF2	noNeg	0	0.211786	0.119565	0.150671	0.101113
DMTF1	TERF2	noNeg	0.015625	0.164686	0.112676	0.0827506	0.0823529
INO80C	TERF2	noNeg	0	0.286152	0.290323	0.0334646	0.183936
ASH2L	TERF2	noNeg	0.0176991	0.29375	0.327273	0.135448	0.121651
MUM1L1	TERF2	noNeg	0.0208333	0.24087	0.287879	0.095669	0.101104
MTF2	TERF2	noNeg	0	0.230769	0.125	0.0528211	0.115711
PHF13	TERF2	noNeg	0.00869565	0.286877	0.145038	0.046892	0.0718623
SMYD5	TERF2	noNeg	0	0.142611	0.0675676	0.01473	0.27863
ZCWPW2	TERF2	noNeg	0.00847458	0.212794	0.0930233	0.106126	0.0867841
KDM6B	TERF2	noNeg	0.0223881	0.406437	0.219512	0.0616883	0.0253165
MIER3	TERF2	noNeg	0.0378788	0.299454	0.338542	0.095339	0.0659631
ARID4B	TERF2	noNeg	0	0.170732	0.106061	0.0656371	0.038961
PWWP2B	TERF2	noNeg	0	0.271278	0.240964	0.026087	0.139383
KDM3B	TERF2	noNeg	0.0232558	0.271655	0.14433	0.201557	0.0366667
ARID2	TERF2	noNeg	0	0.148027	0.12037	0.0793651	0.0587649
DNAJC2	TERF2	noNeg	0	0.183665	0.153846	0.00838926	0.284514
PHF12	TERF2	noNeg	0.0277778	0.344347	0.23913	0.0784077	0.0910088
CHAF1B	TERF2	noNeg	0	0.244329	0.21875	0.00496689	0.258896
BAZ2B	TERF2	noNeg	0	0.182458	0.0721649	0.143158	0.0631164
ARID1A	TERF2	noNeg	0	0.30046	0.220472	0.153257	0.0517711
SIN3A	TERF2	noNeg	0.0144928	0.312985	0.326531	0.146654	0.0396127
MTA1	TERF2	noNeg	0.00869565	0.263249	0.202797	0.0451128	0.225844
CXXC1	TERF2	noNeg	0.015873	0.314104	0.312849	0.0319767	0.134228
HDAC3	TERF2	noNeg	0.0232558	0.268391	0.14433	0.0626506	0.156504
HDAC7	TERF2	noNeg	0.0114943	0.151803	0.104167	0.0680729	0.107021
KAT2B	TERF2	noNeg	0	0.21259	0.138211	0.133688	0.0891473
SMARCAL1	TERF2	noNeg	0.0102041	0.215572	0.165217	0.0570749	0.105319
SMARCA5	TERF2	noNeg	0.038961	0.327877	0.197802	0.161551	0.0733533
TRIM33	TERF2	noNeg	0.00925926	0.208794	0.150794	0.0893655	0.0572873
ATAD2B	TERF2	noNeg	0	0.17887	0.144578	0.0663043	0.0583419
MBD4	TERF2	noNeg	0	0.141365	0.0547945	0.0487239	0.195896
MBD2	TERF2	noNeg	0.0138889	0.318272	0.300493	0.0472915	0.286941
ING3	TERF2	noNeg	0	0.185714	0.186813	0.237962	0.0970384
HAT1	TERF2	noNeg	0	0.182351	0.0689655	0.125908	0.155419
PRDM12	TERF2	noNeg	0.0253165	0.311066	0.245098	0.00200803	0.172757
PRDM16	TERF2	noNeg	0.016129	0.292378	0.171233	0.139065	0.0963122
SP140L	TERF2	noNeg	0.00900901	0.238656	0.149606	0.146461	0.283382
KDM3A	TERF2	noNeg	0	0.137275	0.08	0.0809465	0.108768
SETMAR	TERF2	noNeg	0	0.217203	0.172185	0.0819672	0.0824308
PHF20L1	TERF2	noNeg	0	0.151883	0.104478	0.0823137	0.105473
SNAPC4	TERF2	noNeg	0.0253165	0.305314	0.197917	0.0309789	0.0993304
PRDM15	TERF2	noNeg	0	0.251549	0.242424	0.0126582	0.126536
ARID5B	TERF2	noNeg	0	0.245374	0.189474	0.263963	0.080872
TSPYL2	TERF2	noNeg	0.0136986	0.231624	0.202247	0.174699	0.0821485
ING5	TERF2	noNeg	0.0202703	0.251562	0.251309	0.0572363	0.0678354
DNAJC1	TERF2	noNeg	0.0333333	0.200195	0.156863	0.0473485	0.393452
ING4	TERF2	noNeg	0	0.182935	0.101124	0.0519751	0.094162
PHF20	TERF2	noNeg	0.0166667	0.0925358	0.0327869	0.101626	0.0699433
RSF1	TERF2	noNeg	0	0.210253	0.0786517	0.158041	0.0508772
PRDM1	TERF2	noNeg	0	0.303416	0.211765	0.0301974	0.0579869
ACTL6B	TERF2	noNeg	0	0.173561	0.125	0	0.0588235
ACTL6A	TERF2	noNeg	0	0.110075	0.0394737	0.0722892	0.329873
MBD3	TERF2	noNeg	0.0431034	0.366446	0.353293	0.0368488	0.164544
RERE	TERF2	noNeg	0.00793651	0.28983	0.174497	0.199201	0.0700124
CHD1	TERF2	noNeg	0	0.301611	0.278351	0.0887097	0.0606061
PHF7	TERF2	noNeg	0	0.239546	0.139241	0.113475	0.100956
CHD2	TERF2	noNeg	0	0.28979	0.310345	0.141935	0.0329768
WHSC1L1	TERF2	noNeg	0.0178571	0.292662	0.325153	0.160331	0.0915916
CHD4	TERF2	noNeg	0	0.18409	0.0930233	0.0465409	0.0883028
TRERF1	TERF2	noNeg	0	0.191	0.181818	0.116895	0.173585
DNMT1	TERF2	noNeg	0	0.261898	0.158416	0.0405797	0.159562
BDP1	TERF2	noNeg	0.0166667	0.327	0.335227	0.116152	0.0392328
TRDMT1	TERF2	noNeg	0.0361446	0.200639	0.150538	0.184997	0.0964963
HDAC8	TERF2	noNeg	0.0208333	0.230802	0.160714	0.0351288	0.223636
ASH1L	TERF2	noNeg	0	0.0917874	0.0212766	0.173345	0.0320405
SMYD2	TERF2	noNeg	0	0.173741	0.152778	0.0972716	0.314634
TAF1	TERF2	noNeg	0.0208333	0.229585	0.189655	0.186155	0.0317029
JMJD1C	TERF2	noNeg	0.0235294	0.253176	0.203883	0.163427	0.0570265
TRRAP	TERF2	noNeg	0	0.17116	0.135135	0.105909	0.0302703
TAF1L	TERF2	noNeg	0.0215054	0.265885	0.20354	0.181574	0.0337079
UHRF2	TERF2	noNeg	0.0306748	0.28176	0.324786	0.104701	0.0621242
ZMYND8	TERF2	noNeg	0	0.111987	0.046875	0.0558583	0.170621
SMYD1	TERF2	noNeg	0	0.136489	0.0821918	0.335034	0.08125
NAP1L1	TERF2	noNeg	0	0.188094	0.170213	0.0912125	0.102794
HDGF	TERF2	noNeg	0	0.088785	0.02	0.0726577	0.432755
RBBP4	TERF2	noNeg	0	0.24869	0.0609756	0.154555	0.10613
NAP1L5	TERF2	noNeg	0	0.335085	0.347458	0.186916	0.0819391
RBBP7	TERF2	noNeg	0.0121951	0.262677	0.242991	0.0463458	0.357388
BRD2	TERF2	noNeg	0	0.1885	0.133333	0.120879	0.0529801
PHF2	TERF2	noNeg	0.0235294	0.302466	0.233645	0.165317	0.0868762
TERF1	TERF2	noNeg	0	0.143216	0.0701754	0.11811	0.101415
SMARCD1	TERF2	noNeg	0	0.154445	0.0813953	0.0862309	0.182955
CDC5L	TERF2	noNeg	0.0153846	0.191909	0.16	0.165099	0.0920304
SMARCAD1	TERF2	noNeg	0	0.333175	0.390625	0.143689	0.0480592
PRDM10	TERF2	noNeg	0.0238095	0.308147	0.302857	0.098831	0.032888
ARID3A	TERF2	noNeg	0.0353982	0.367114	0.347561	0.0467836	0.138973
CHD7	TERF2	noNeg	0.0327869	0.160806	0.0483871	0.126761	0.0818966
PRMT6	TERF2	noNeg	0	0.224636	0.184211	0.0846774	0.0576314
EZH2	TERF2	noNeg	0.0210526	0.195835	0.163636	0.00209644	0.402256
PBRM1	TERF2	noNeg	0	0.238934	0.150943	0.155588	0.0558621
BPTF	TERF2	noNeg	0	0.240209	0.136986	0.186706	0.0153994
RCOR3	TERF2	noNeg	0	0.171357	0.142857	0.0952859	0.0682243
EP300	TERF2	noNeg	0.0138889	0.410993	0.363636	0.159758	0.033389
PHF10	TERF2	noNeg	0	0.330615	0.306931	0.181263	0.076489
KAT2A	TERF2	noNeg	0.0519481	0.365289	0.27	0.014876	0.256757
CBX8	TERF2	noNeg	0	0.235704	0.139241	0.0015083	0.185504
MSH6	TERF2	noNeg	0	0.141324	0.113636	0.0831135	0.181425
SP110	TERF2	noNeg	0.00884956	0.23466	0.153846	0.0628684	0.238594
ARID1B	TERF2	noNeg	0.00793651	0.320554	0.320442	0.191344	0.055914
ITIH4	TERF2	noNeg	0	0.239112	0.14094	0.0826446	0.0864094
TSPYL1	TERF2	noNeg	0.00714286	0.309889	0.208092	0.124452	0.093637
PRMT3	TERF2	noNeg	0	0.259544	0.122449	0.0721206	0.129335
KDM4A	TERF2	noNeg	0	0.204838	0.0135135	0.0974529	0.0623053
EHMT2	TERF2	noNeg	0	0.187811	0.0638298	0.0254873	0.191515
ARID3B	TERF2	noNeg	0.0149254	0.313776	0.333333	0.0568182	0.111111
KDM4C	TERF2	noNeg	0.0295858	0.279292	0.319502	0.143136	0.112587
MORF4L1	TERF2	noNeg	0	0.305439	0.321429	0.114079	0.0766667
PHF8	TERF2	noNeg	0.0149254	0.231234	0.216867	0.122197	0.0794634
MSL3	TERF2	noNeg	0.0111111	0.263267	0.234783	0.104623	0.148187
CBX1	TERF2	noNeg	0.0142857	0.312005	0.197674	0.0932432	0.185919
KDM2A	TERF2	noNeg	0	0.183061	0.0769231	0.0746432	0.0935323
KDM4B	TERF2	noNeg	0	0.335053	0.269841	0.0453431	0.187251
GMEB1	TERF2	noNeg	0	0.282282	0.0957447	0.107796	0.0537341
SETD1B	TERF2	noNeg	0	0.23996	0.172414	0.0711902	0.0496829
SMNDC1	TERF2	noNeg	0	0.273264	0.226891	0.0804077	0.108981
TSPYL4	TERF2	noNeg	0.00719425	0.30855	0.209302	0.16	0.0563212
DEAF1	TERF2	noNeg	0.00757576	0.311161	0.244186	0.0269231	0.157667
PRMT1	TERF2	noNeg	0	0.269164	0.173077	0.00780031	0.220195
ACTR6	TERF2	noNeg	0	0.216422	0.142857	0.0880773	0.0754717
CHD8	TERF2	noNeg	0.0128205	0.227366	0.208333	0.115842	0.0297791
HDAC2	TERF2	noNeg	0.00699301	0.307941	0.236264	0.12285	0.212766
MIER1	TERF2	noNeg	0.0120482	0.211127	0.0888889	0.0934809	0.122977
MBD1	TERF2	noNeg	0.015873	0.313953	0.316667	0.112542	0.0945365
FBXO11	TERF2	noNeg	0	0.141682	0.114943	0.131957	0.0454156
MGMT	TERF2	noNeg	0	0.267991	0.22973	0.0408982	0.22402
PHF6	TERF2	noNeg	0.0217391	0.235879	0.25	0.0633971	0.0853392
DOT1L	TERF2	noNeg	0.0462963	0.368966	0.319728	0.0276775	0.0599548
MLLT6	TERF2	noNeg	0.0694444	0.364586	0.27957	0.114741	0.0585146
SUV39H2	TERF2	noNeg	0.0384615	0.202358	0.159091	0.0802548	0.222772
NCOR1	TERF2	noNeg	0.0162602	0.406678	0.289941	0.155362	0.064026
EHMT1	TERF2	noNeg	0.0243902	0.300727	0.193878	0.0969116	0.0794118
NCOR2	TERF2	noNeg	0	0.230934	0.171717	0.0518359	0.0637007
SETD7	TERF2	noNeg	0.0253165	0.334278	0.24	0.152724	0.0725979
SETDB2	TERF2	noNeg	0.0344828	0.3662	0.391941	0.121136	0.0816918
CBX6	TERF2	noNeg	0.0121951	0.401246	0.259259	0.188352	0.0697406
DPF1	TERF2	noNeg	0	0.197825	0.142857	0	0.196455
PHF3	TERF2	noNeg	0.0117647	0.225853	0.2	0.174203	0.0459689
CBX7	TERF2	noNeg	0.012987	0.401931	0.264706	0.175289	0.110775
DNMT3B	TERF2	noNeg	0	0.0766823	0.0344828	0.0119658	0.301909
CECR2	TERF2	noNeg	0.0103093	0.369117	0.257812	0.0811648	0.0555881
PRMT2	TERF2	noNeg	0.0108696	0.255492	0.205357	0.0806572	0.101945
SUV420H1	TERF2	noNeg	0	0.186525	0.0813953	0.129792	0.059456
PHF14	TERF2	noNeg	0.0263158	0.247691	0.215054	0.0417722	0.172775
HP1BP3	TERF2	noNeg	0	0.294969	0.212963	0.181087	0.0847145
TXNDC9	TERF2	noNeg	0	0.14826	0.0266667	0.0556242	0.147524
ING1	TERF2	noNeg	0	0.336185	0.247863	0.0421456	0.136714
PRDM5	TERF2	noNeg	0.012987	0.341005	0.333333	0.18434	0.108852
INO80D	TERF2	noNeg	0.0106383	0.210277	0.106796	0.103042	0.0422932
BRWD1	TERF2	noNeg	0.00925926	0.254633	0.226277	0.0917917	0.0470984
SMYD3	TERF2	noNeg	0	0.17619	0.184615	0.0660522	0.331622
MPHOSPH8	TERF2	noNeg	0.0104167	0.349489	0.344828	0.217864	0.0654258
TCF19	TERF2	noNeg	0.0117647	0.183897	0.0777778	0.0274194	0.282407
HDAC6	TERF2	noNeg	0.0136986	0.232854	0.217391	0.0899183	0.0557461
ACTR5	TERF2	noNeg	0	0.116724	0.0833333	0.0147493	0.270183
HDAC9	TERF2	noNeg	0.0128205	0.217839	0.22449	0.0717736	0.0747126
HDAC10	TERF2	noNeg	0.0408163	0.402965	0.469231	0.018617	0.163515
HDGFRP2	TERF2	noNeg	0	0.350523	0.283465	0.0222841	0.149289
HDAC4	TERF2	noNeg	0.0208333	0.246527	0.22905	0.221113	0.0739762
CBX2	TERF2	noNeg	0	0.235704	0.139241	0.0246679	0.351784
MYSM1	TERF2	noNeg	0.0229885	0.216024	0.132653	0.0733138	0.0339943
PWWP2A	TERF2	noNeg	0.010101	0.266131	0.177966	0.11412	0.0718133
RUVBL2	TERF2	noNeg	0	0.269538	0.172727	0.00525394	0.309553
TADA2B	TERF2	noNeg	0.00980392	0.295861	0.158333	0.0852995	0.109855
BRD8	TERF2	noNeg	0.0232558	0.272776	0.14433	0.0889878	0.0751029
ACTR8	TERF2	noNeg	0	0.239478	0.132353	0.0956229	0.0764925
KDM4D	TERF2	noNeg	0.019802	0.278843	0.222222	0.147358	0.051109
PHIP	TERF2	noNeg	0.00925926	0.275707	0.178295	0.0947477	0.0405138
JMJD6	TERF2	noNeg	0	0.237836	0.125	0.0161725	0.0862069
WDR11	TERF2	noNeg	0	0.268595	0.184211	0.153338	0.0780012
PHF19	TERF2	noNeg	0.025974	0.29374	0.193548	0.056266	0.134956
SETD5	TERF2	noNeg	0.00952381	0.211375	0.140496	0.0960452	0.0554963
INO80	TERF2	noNeg	0.0315789	0.339804	0.419355	0.190405	0.047823
ATF7IP	TERF2	noNeg	0.0102041	0.192727	0.206612	0.121343	0.0243129
ZCWPW1	TERF2	noNeg	0	0.171368	0.128205	0.12283	0.0764488
EP400	TERF2	noNeg	0	0.235777	0.20354	0.102285	0.0407098
MBD5	TERF2	noNeg	0	0.194427	0.0990991	0.167185	0.0544118
HDAC11	TERF2	noNeg	0	0.216481	0.12605	0.0318423	0.187808
FBXO10	TERF2	noNeg	0	0.257012	0.224138	0.106049	0.057735
SETD4	TERF2	noNeg	0	0.244541	0.223404	0.017284	0.110867
PHRF1	TERF2	noNeg	0.016	0.318277	0.256098	0.0598389	0.0523446
PRDM8	TERF2	noNeg	0	0.324786	0.266667	0.202577	0.0998711
TDRD6	CBX4	noNeg	0	0.203171	0.15	0.00172414	0.332566
PRDM11	CBX4	noNeg	0	0.207618	0.230769	0.0014881	0.270358
KDM1B	CBX4	noNeg	0	0.194611	0.0952381	0.00539084	0.191721
INTS12	CBX4	noNeg	0	0.277298	0.347826	0.00251256	0.230174
ARID3C	CBX4	noNeg	0	0.187775	0.228571	0	0.0379747
JMJD4	CBX4	noNeg	0	0.139616	0.137931	0.0183486	0.0603448
SHPRH	CBX4	noNeg	0	0.225856	0.144928	0.00328947	0.253988
TDRD5	CBX4	noNeg	0	0.125126	0.0526316	0	0.0721477
BRD9	CBX4	noNeg	0	0.168096	0.15	0.0102041	0.268657
RCOR2	CBX4	noNeg	0	0.210557	0.111111	0	0.165939
ATF7IP2	CBX4	noNeg	0	0.234538	0.294118	0.00253165	0.208417
MECOM	CBX4	noNeg	0	0.110371	0.1	0.00340426	0.266542
SETD6	CBX4	noNeg	0	0.226603	0.0862069	0.0034965	0.0977918
TCF20	CBX4	noNeg	0.0243902	0.26773	0.259259	0.0102564	0.16309
TDRD3	CBX4	noNeg	0	0.23542	0.173228	0.00113507	0.243777
PHF1	CBX4	noNeg	0	0.20035	0.181818	0.00852273	0.388889
SETD3	CBX4	noNeg	0	0.178199	0.245283	0.00101833	0.35775
SP100	CBX4	noNeg	0	0.197669	0.0655738	0	0.320144
SRCAP	CBX4	noNeg	0	0.230337	0.333333	0.0169492	0.169014
SMARCA2	CBX4	noNeg	0	0.189123	0.248276	0.00111111	0.284579
CBX3	CBX4	noNeg	0.047619	0.154309	0.130435	0	0.391304
TDRD7	CBX4	noNeg	0	0.211009	0.25	0	0.484492
SMARCA4	CBX4	noNeg	0.0625	0.228521	0.210526	0.0344828	0.194444
PSIP1	CBX4	noNeg	0	0.188724	0.253521	0.00315457	0.367896
SMARCC1	CBX4	noNeg	0.025974	0.168411	0.184783	0.00412371	0.0433925
SMARCC2	CBX4	noNeg	0	0.163866	0.037037	0.00714286	0.207547
BRD4	CBX4	noNeg	0.0555556	0.208041	0.227273	0.015873	0.103203
SMARCD3	CBX4	noNeg	0	0.154771	0.122807	0.00148588	0.355364
BAZ2A	CBX4	noNeg	0	0.168975	0.08	0.0134529	0.206406
BAZ1A	CBX4	noNeg	0	0.180381	0.366667	0.025641	0.390625
ING2	CBX4	noNeg	0	0.262633	0.21374	0.00694444	0.404959
JARID2	CBX4	noNeg	0.025	0.196809	0.113636	0.0111111	0.20354
KDM2B	CBX4	noNeg	0	0.227797	0.2	0.0204082	0.209677
KDM6A	CBX4	noNeg	0	0.226862	0.125	0.00479616	0.308458
ZGPAT	CBX4	noNeg	0.0666667	0.107735	0.125	0.00775194	0.128378
ARID4A	CBX4	noNeg	0	0.192176	0.346154	0.00264201	0.372305
SUV420H2	CBX4	noNeg	0	0.22335	0.155556	0.05	0
KDM5A	CBX4	noNeg	0	0.175171	0.103448	0.00540541	0.258517
CHD6	CBX4	noNeg	0	0.0925267	0.0952381	0.00546448	0.126492
PRDM2	CBX4	noNeg	0	0.203688	0.192308	0.00312989	0.352584
PHF5A	CBX4	noNeg	0	0.266167	0.366667	0	0.180233
TSPYL5	CBX4	noNeg	0	0.14985	0.142857	0.00228137	0.268225
ZMYND11	CBX4	noNeg	0.0169492	0.190959	0.317647	0.00280112	0.26694
MUM1	CBX4	noNeg	0.0526316	0.287057	0.25	0.00923787	0.205505
PYGO2	CBX4	noNeg	0	0.155785	0.166667	0.00625	0.106145
PRMT10	CBX4	noNeg	0	0.280742	0.27027	0.00405405	0.297246
SIN3B	CBX4	noNeg	0.0625	0.208333	0.166667	0.0186335	0.258065
TP53BP1	CBX4	noNeg	0	0.236169	0.293333	0.00970874	0.130802
SP140	CBX4	noNeg	0	0.198276	0.0666667	0.012987	0.583784
WHSC1	CBX4	noNeg	0	0.25285	0.306452	0.0566038	0.171875
KDM1A	CBX4	noNeg	0	0.211256	0.232558	0	0.0621762
BRPF1	CBX4	noNeg	0.0181818	0.157931	0.205882	0.0194175	0.092511
CHD5	CBX4	noNeg	0.0163934	0.194096	0.166667	0.0019084	0.214393
BRD3	CBX4	noNeg	0.047619	0.226415	0.428571	0.00613497	0.170483
SND1	CBX4	noNeg	0	0.131148	0.146341	0	0.151899
MLLT10	CBX4	noNeg	0	0.184436	0.152174	0.007109	0.283531
ATAD2	CBX4	noNeg	0	0.140828	0.0625	0.0322581	0.138889
DPF3	CBX4	noNeg	0	0.191106	0.190476	0.003861	0.583601
BRPF3	CBX4	noNeg	0	0.202465	0.105263	0.0052356	0.444767
PRDM4	CBX4	noNeg	0	0.212441	0.193548	0.00634921	0.267442
DMTF1	CBX4	noNeg	0	0.126969	0.142857	0.00724638	0.352113
INO80C	CBX4	noNeg	0	0.223771	0.384615	0	0.505133
ASH2L	CBX4	noNeg	0.0136986	0.19828	0.234043	0	0.328704
MUM1L1	CBX4	noNeg	0	0.234503	0.181818	0	0.354373
MTF2	CBX4	noNeg	0	0.182029	0.125	0.0150376	0.307292
PHF13	CBX4	noNeg	0.0188679	0.19747	0.16129	0.00934579	0.0970464
SMYD5	CBX4	noNeg	0	0.152381	0.0769231	0.0172414	0.0793651
ZCWPW2	CBX4	noNeg	0.037037	0.159159	0.16129	0.0015625	0.247944
MIER3	CBX4	noNeg	0	0.241126	0.314286	0	0.501746
ARID4B	CBX4	noNeg	0	0.142361	0.115385	0.00809717	0.298295
PWWP2B	CBX4	noNeg	0.015873	0.203485	0.225	0.0136986	0.265101
KDM3B	CBX4	noNeg	0	0.229358	0.147059	0.004158	0.247261
ARID2	CBX4	noNeg	0	0.161269	0.16	0.00990099	0.291228
DNAJC2	CBX4	noNeg	0	0.133333	0.16	0.0384615	0.422222
INO80E	CBX4	noNeg	0	0.233896	0.294118	0.012987	0.125
JMJD8	CBX4	noNeg	0	0.248924	0.23913	0.00773196	0.13969
CHAF1B	CBX4	noNeg	0	0.2409	0.125	0	0.0384615
BAZ2B	CBX4	noNeg	0	0.170747	0.0909091	0.00289855	0.258861
ARID1A	CBX4	noNeg	0	0.214658	0.240741	0.00765306	0.158798
SIN3A	CBX4	noNeg	0	0.238488	0.333333	0.00534759	0.25498
MTA1	CBX4	noNeg	0	0.175708	0.163934	0.0434783	0.265957
CXXC1	CBX4	noNeg	0	0.229	0.3	0.0222222	0.58042
HDAC3	CBX4	noNeg	0	0.231971	0.121212	0	0.245902
HDAC7	CBX4	noNeg	0	0.160295	0.0714286	0.0174825	0.352941
KAT2B	CBX4	noNeg	0.0416667	0.161323	0.206897	0.00121139	0.383725
SMARCAL1	CBX4	noNeg	0	0.187227	0.111111	0.0126582	0.185567
SMARCA5	CBX4	noNeg	0	0.276677	0.25	0.00428265	0.37062
TRIM33	CBX4	noNeg	0	0.180943	0.181818	0.00519481	0.219067
ATAD2B	CBX4	noNeg	0	0.179759	0.0869565	0.0104712	0.217213
MBD4	CBX4	noNeg	0	0.13449	0.0384615	0	0.363354
PRMT7	CBX4	noNeg	0	0.240088	0.186047	0.0125	0.230769
MBD2	CBX4	noNeg	0	0.2286	0.330508	0	0.279642
ING3	CBX4	noNeg	0	0.130912	0.205882	0.00294551	0.401235
HAT1	CBX4	noNeg	0	0.172164	0.0344828	0.00408163	0.152249
PRDM12	CBX4	noNeg	0.0384615	0.223106	0.305556	0	0.2
PRDM16	CBX4	noNeg	0.016129	0.196714	0.2375	0.00236546	0.281648
SP140L	CBX4	noNeg	0	0.202026	0.0526316	0.00379747	0.281818
KDM3A	CBX4	noNeg	0	0.144404	0.0714286	0.00740741	0.219653
SETMAR	CBX4	noNeg	0.0434783	0.162943	0.175	0.00235294	0.144008
PHF20L1	CBX4	noNeg	0	0.147816	0.0869565	0.00429184	0.185315
SNAPC4	CBX4	noNeg	0.0416667	0.225724	0.410256	0.0420168	0.0403226
PRDM15	CBX4	noNeg	0	0.251294	0.314286	0.0689655	0
ARID5B	CBX4	noNeg	0	0.191589	0.105263	0.00620155	0.335736
TSPYL2	CBX4	noNeg	0	0.213557	0.15	0.00428265	0.308148
ING5	CBX4	noNeg	0	0.209314	0.137615	0.00813008	0.16041
DNAJC1	CBX4	noNeg	0	0.184262	0.155556	0.0015528	0.354709
ING4	CBX4	noNeg	0	0.169526	0.12	0.00549451	0.429467
PHF20	CBX4	noNeg	0	0.0987821	0.0769231	0.00796813	0.31044
RSF1	CBX4	noNeg	0	0.204505	0.142857	0.0074813	0.222868
PRDM1	CBX4	noNeg	0	0.201332	0.138298	0	0.439189
ACTL6B	CBX4	noNeg	0	0.133887	0.157895	NaN	NA
ACTL6A	CBX4	noNeg	0	0.117002	0.0952381	0	0.102564
MBD3	CBX4	noNeg	0.0517241	0.28777	0.246575	0.0258621	0.340909
RERE	CBX4	noNeg	0.015873	0.196834	0.243902	0.00391134	0.313953
PHF7	CBX4	noNeg	0.0263158	0.167665	0.177778	0	0.427457
CHD2	CBX4	noNeg	0	0.213708	0.464286	0.00795756	0.216216
WHSC1L1	CBX4	noNeg	0.0142857	0.196686	0.241758	0.00389105	0.297814
CHD4	CBX4	noNeg	0	0.169643	0.130435	0.0366972	0.0353982
TRERF1	CBX4	noNeg	0	0.205144	0.176471	0.00858369	0.290715
DNMT1	CBX4	noNeg	0.0952381	0.236902	0.296296	0.0192308	0.0714286
BDP1	CBX4	noNeg	0	0.249281	0.369048	0.00286533	0.275934
TRDMT1	CBX4	noNeg	0	0.180713	0.236842	0.00275103	0.412763
HDAC8	CBX4	noNeg	0	0.224627	0.230769	0	0.118343
ASH1L	CBX4	noNeg	0	0.153504	0.0769231	0.00419287	0.192893
SMYD2	CBX4	noNeg	0	0.155099	0.241379	0	0.182692
TAF1	CBX4	noNeg	0	0.223958	0.230769	0.00503778	0.220039
JMJD1C	CBX4	noNeg	0	0.192976	0.183673	0.0033841	0.347682
TRRAP	CBX4	noNeg	0	0.128157	0.285714	0.0101523	0.128319
TAF1L	CBX4	noNeg	0	0.192525	0.196078	0.00428265	0.200342
UHRF2	CBX4	noNeg	0	0.192657	0.242647	0.00492611	0.330033
SMYD1	CBX4	noNeg	0	0.14708	0.0833333	0	0.35865
NAP1L1	CBX4	noNeg	0	0.191781	0.25	0.0114286	0.396552
HDGF	CBX4	noNeg	0	0.145514	0.0714286	0.0129032	0.0662651
RBBP4	CBX4	noNeg	0	0.195517	0.16	0.00542005	0.18
NAP1L5	CBX4	noNeg	0	0.272062	0.341463	0.00134771	0.233867
RBBP7	CBX4	noNeg	0	0.22545	0.265306	0	0.299065
BRD2	CBX4	noNeg	0	0.201422	0.148148	0.00595238	0.125
PHF2	CBX4	noNeg	0	0.214256	0.2	0.00516129	0.277052
TERF1	CBX4	noNeg	0	0.150278	0.0769231	0.00197239	0.174267
SMARCD1	CBX4	noNeg	0	0.173681	0.0588235	0.0183486	0.263514
TERF2	CBX4	noNeg	0	0.234862	0.139241	0.00510204	0.265918
CDC5L	CBX4	noNeg	0	0.199525	0.111111	0.00613497	0.220096
SMARCAD1	CBX4	noNeg	0	0.265601	0.37037	0.00595238	0.229358
PRDM10	CBX4	noNeg	0	0.206084	0.197368	0.00507614	0.278388
ARID3A	CBX4	noNeg	0.0535714	0.283498	0.283784	0.00881057	0.0502092
CHD7	CBX4	noNeg	0	0.161024	0.137931	0.00714286	0.16
PRMT6	CBX4	noNeg	0	0.185167	0.106383	0.00391134	0.158068
EZH2	CBX4	noNeg	0	0.150322	0.105263	0	0.285714
PBRM1	CBX4	noNeg	0.0133333	0.166981	0.168539	0.003367	0.316456
RCOR3	CBX4	noNeg	0	0.161739	0.142857	0.00337838	0.204301
EP300	CBX4	noNeg	0	0.265609	0.388889	0.0043573	0.220713
PHF10	CBX4	noNeg	0	0.231911	0.165049	0.00513479	0.269231
MSH6	CBX4	noNeg	0	0.160661	0.0666667	0.011236	0.0871795
SP110	CBX4	noNeg	0	0.198884	0.05	0.00273224	0.398026
ARID1B	CBX4	noNeg	0	0.222263	0.218391	0.00445765	0.210094
ITIH4	CBX4	noNeg	0.0142857	0.16861	0.168675	0.00286533	0.293522
TSPYL1	CBX4	noNeg	0	0.205334	0.147368	0.00197759	0.335523
PRMT3	CBX4	noNeg	0	0.24238	0.32	0	0.0789474
KDM4A	CBX4	noNeg	0	0.173719	0.277778	0.0114943	0.322957
EHMT2	CBX4	noNeg	0.030303	0.202638	0.0857143	0.0888889	0.0217391
ARID3B	CBX4	noNeg	0	0.234163	0.333333	0.0168539	0.273469
KDM4C	CBX4	noNeg	0	0.191326	0.235294	0.00248756	0.305699
MORF4L1	CBX4	noNeg	0	0.23029	0.454545	0	0.289838
PHF8	CBX4	noNeg	0	0.217456	0.166667	0.0118577	0.106007
MSL3	CBX4	noNeg	0	0.229655	0.236364	0	0.633205
KDM2A	CBX4	noNeg	0	0.212725	0.307692	0.0135747	0.205036
KDM4B	CBX4	noNeg	0.0540541	0.272727	0.313725	0.0245098	0.163934
GMEB1	CBX4	noNeg	0	0.205053	0.225806	0.00719425	0.331731
SETD1B	CBX4	noNeg	0	0.221942	0.181818	0.0164835	0.153488
SMNDC1	CBX4	noNeg	0	0.205901	0.2	0.00440529	0.156134
TSPYL4	CBX4	noNeg	0	0.205925	0.136842	0.00338983	0.214032
DEAF1	CBX4	noNeg	0.030303	0.269197	0.2	0.0283019	0.302632
PRMT1	CBX4	noNeg	0.04	0.241543	0.2	0.037037	0.205882
ACTR6	CBX4	noNeg	0	0.210094	0.172414	0	0.252525
CHD8	CBX4	noNeg	0.0344828	0.169598	0.176471	0.00711744	0.228022
HDAC2	CBX4	noNeg	0	0.20538	0.174757	0.00699301	0.158824
MIER1	CBX4	noNeg	0	0.184655	0.137931	0	0.523888
MBD1	CBX4	noNeg	0	0.228819	0.306931	0.00530035	0.434
FBXO11	CBX4	noNeg	0	0.16054	0.0689655	0.00514139	0.251923
CHD9	CBX4	noNeg	0.0175439	0.222434	0.151515	0.00261438	0.380567
MGMT	CBX4	noNeg	0	0.203922	0.157143	0.00458716	0.242178
PHF6	CBX4	noNeg	0	0.228043	0.1	0	0.2
DOT1L	CBX4	noNeg	0.0652174	0.287112	0.283333	0.0537634	0.154545
SUV39H2	CBX4	noNeg	0	0.183881	0.25	0.00374532	0.0464286
EHMT1	CBX4	noNeg	0.0333333	0.226407	0.309524	0.0141844	0.104762
NCOR2	CBX4	noNeg	0	0.222795	0.292683	0.0223464	0.257261
SETD7	CBX4	noNeg	0	0.276044	0.314286	0.00359712	0.31358
SETDB2	CBX4	noNeg	0	0.235669	0.174419	0.00258398	0.311388
CBX6	CBX4	noNeg	0	0.25649	0.354839	0.00247525	0.351004
DPF1	CBX4	noNeg	0	0.208777	0.111111	0	0.6
PHF3	CBX4	noNeg	0	0.190379	0.162162	0.00315457	0.25848
CBX7	CBX4	noNeg	0	0.259246	0.357143	0.00196657	0.327158
DNMT3B	CBX4	noNeg	0	0.0764951	0	0.0204082	0.0576923
CECR2	CBX4	noNeg	0	0.252701	0.212766	0.00229885	0.201102
PRMT2	CBX4	noNeg	0.0263158	0.246759	0.119048	0.00458716	0.458385
SUV420H1	CBX4	noNeg	0	0.211891	0.25	0.00314465	0.35102
PHF14	CBX4	noNeg	0	0.182657	0.25	0.0136054	0.242268
HP1BP3	CBX4	noNeg	0	0.210202	0.25	0.00254453	0.288688
TXNDC9	CBX4	noNeg	0	0.156272	0.0769231	0.00699301	0.288557
BRD7	CBX4	noNeg	0.0204082	0.223118	0.172414	0	0.285057
ING1	CBX4	noNeg	0	0.237574	0.173913	0	0.317568
PRDM5	CBX4	noNeg	0	0.278713	0.38	0.000706215	0.338627
INO80D	CBX4	noNeg	0	0.194289	0.0714286	0.0107143	0.251337
BRWD1	CBX4	noNeg	0	0.242714	0.0735294	0.00263852	0.242
SMYD3	CBX4	noNeg	0	0.160035	0.129032	0.00505051	0.116071
MPHOSPH8	CBX4	noNeg	0.0454545	0.250472	0.288136	0.00218103	0.315672
TCF19	CBX4	noNeg	0.0344828	0.196997	0.125	0.027027	0.149425
GLYR1	CBX4	noNeg	0	0.251031	0.290323	0.00436681	0.261886
HDAC6	CBX4	noNeg	0	0.218524	0.142857	0.00817439	0.219149
ACTR5	CBX4	noNeg	0	0.104039	0.0555556	0	0.108844
HDAC9	CBX4	noNeg	0	0.168421	0.181818	0.00566572	0.597032
HDAC10	CBX4	noNeg	0.0272727	0.264087	0.339506	0.0192308	0.12605
SETD1A	CBX4	noNeg	0	0.231056	0.277778	0.047619	0.0666667
HDGFRP2	CBX4	noNeg	0	0.287263	0.245283	0.06	0.230769
HDAC4	CBX4	noNeg	0	0.209383	0.127451	0.00275862	0.296117
MYSM1	CBX4	noNeg	0	0.197418	0.184211	0.00754717	0.222874
PWWP2A	CBX4	noNeg	0	0.231059	0.177778	0.00694444	0.342466
RUVBL2	CBX4	noNeg	0.0344828	0.241597	0.176471	0.030303	0.108108
TADA2B	CBX4	noNeg	0	0.265625	0.269231	0.00251046	0.360621
BRD8	CBX4	noNeg	0	0.228415	0.147059	0.00952381	0.186047
ACTR8	CBX4	noNeg	0	0.167141	0.171053	0.00268817	0.221757
KDM4D	CBX4	noNeg	0	0.198502	0.146341	0.0120482	0.361538
PHIP	CBX4	noNeg	0	0.204573	0.112676	0.00877193	0.264516
WDR11	CBX4	noNeg	0	0.204913	0.152174	0.00134409	0.311111
PHF19	CBX4	noNeg	0	0.209292	0.321429	0.0210526	0.383117
SETD5	CBX4	noNeg	0.0384615	0.161683	0.21875	0.0103093	0.149123
INO80	CBX4	noNeg	0	0.238688	0.301205	0.00492611	0.29186
ATF7IP	CBX4	noNeg	0	0.163703	0.0816327	0.00510204	0.260377
ZCWPW1	CBX4	noNeg	0	0.134259	0.166667	0.00544218	0.272277
EP400	CBX4	noNeg	0.03125	0.232598	0.27907	0.0144928	0.194553
MBD5	CBX4	noNeg	0	0.172185	0.148936	0.00535714	0.282051
HDAC11	CBX4	noNeg	0.0425532	0.166609	0.210526	0.00304414	0.24656
FBXO10	CBX4	noNeg	0	0.18296	0.25641	0.00184843	0.219336
SETD4	CBX4	noNeg	0	0.240981	0.136364	0.00917431	0.174242
PHRF1	CBX4	noNeg	0.0333333	0.267898	0.226667	0.0251572	0.0809249
PRDM8	CBX4	noNeg	0	0.271968	0.380952	0.00629921	0.396961
TDRD6	RUVBL1	noNeg	0	0.139366	0.115385	0.00773994	0.36229
PRDM11	RUVBL1	noNeg	0	0.157424	0.3	0.0420757	0.315082
KDM1B	RUVBL1	noNeg	0	0.149394	0.0851064	0.0806794	0.17801
INTS12	RUVBL1	noNeg	0	0.19649	0.113636	0.0382653	0.399694
ARID3C	RUVBL1	noNeg	0.0277778	0.191656	0.15	0	0.620253
JMJD4	RUVBL1	noNeg	0	0.12326	0.0666667	0.0458716	0.155039
SHPRH	RUVBL1	noNeg	0.0327869	0.154804	0.157143	0.0642857	0.398496
PHF23	RUVBL1	noNeg	0.0227273	0.145218	0.134021	0.11236	0.289894
TDRD5	RUVBL1	noNeg	0.0454545	0.0940893	0.0869565	0.145914	0.170968
BRD9	RUVBL1	noNeg	0	0.134479	0.0816327	0.0284091	0.371429
RCOR2	RUVBL1	noNeg	0	0.146914	0.148148	0.109434	0.231884
ATF7IP2	RUVBL1	noNeg	0	0.155113	0.0526316	0.0319285	0.304
SETD6	RUVBL1	noNeg	0	0.138878	0.09375	0.0470914	0.199557
TP53	RUVBL1	noNeg	0.015748	0.144065	0.145833	0.00636943	0.407547
TCF20	RUVBL1	noNeg	0	0.157218	0.152542	0.00671141	0.221932
TDRD3	RUVBL1	noNeg	0.0181818	0.164185	0.149606	0.0155844	0.409509
PHF1	RUVBL1	noNeg	0	0.143506	0.0967742	0.0205279	0.527701
SETD3	RUVBL1	noNeg	0.0208333	0.178394	0.0784314	0.0493119	0.467318
SP100	RUVBL1	noNeg	0.0175439	0.151675	0.151515	0.00466201	0.441406
[truncated: 3,931 more rows]
