# Supplementary material for: Predicting Human Genetic Interactions from Cancer Genome Evolution
Source: PLoS One. 2015 May 1;10(5):e0125795. doi: 10.1371/journal.pone.0125795 (PMC4416779; doi:10.1371/journal.pone.0125795)
Supplement: S2 Table — (XLSX) [file pone.0125795.s004.xlsx]

## Sheet: Sheet1
cancer_type	# of normal samples from the same tissue
ACC	no normal
BLCA	19
BRCA	111
CESC	3
COAD	41
COADREAD	50
DLBC	no normal
ESCA	no RNAseq
GBM	10
HNSC	43
KICH	25
KIRC	72
LAML	no normal
LGG	no normal
LIHC	50
LUAD	58
LUSC	50
MESO	no RNAseq
OV	no normal
PAAD	3
PCPG	no RNAseq
PRAD	50
READ	9
SARC	2
SKCM	1
STAD	33
THCA	59
UCEC	35
UCS	no normal
more detail about the cancer studies: http://gdac.broadinstitute.org/runs/stddata__latest/samples_report/
